# Supplementary material for: Layer-Specific Proteomic Profiling of the Human Cornea Reveals Insights Into Structure and Biological Function
Source: Invest Ophthalmol Vis Sci. 2026 Jan 21;67(1):44. doi: 10.1167/iovs.67.1.44 (PMC12831156; doi:10.1167/iovs.67.1.44)
Supplement: Supplement 2 [file iovs-67-1-44_s002.xlsx]

## Sheet: Info
Name	Description	Additional information
Supplementary Table 1	Protein abundances of all proteins identified in at least one sample.	Protein abundances were log2-transformed and median normalized across columns to eliminate injection discrepancies. NO filtering of the proteins has been applied. Displayed are all proteins identified in at least one sample.
Supplementary Table 2	All proteins found to be significantly differentially abundant by Student's t-testing.	Protein abundances were log2-transformed and median normalized across columns to eliminate injection discrepancies. Student's t-test was performed (based on ≥3 valid values per annotated phenotype). P-values, q-values and mean differences in the log2 scale can be found under Student's t-testing.
Supplementary Table 3	All proteins identified in at least one sample in the defined Epithelium.	The proteins marked in red correspond to the proteins that were found exclusively in the epithelium.
Supplementary Table 4	All proteins identified in at least one sample in the defined Sublayer.	The protein marked in blue corresponds to the protein that were found exclusively in the sublayer.
Supplementary Table 5	All proteins identified in at least one sample in the defined Stroma.
Supplementary Table 6	All proteins identified in at least one sample in the defined Endothelium.	The proteins marked in green correspond to the proteins that were found exclusively in the endothelium.
Supplementary Table 7	All proteins identified in at least one sample of only one cluster exclusively.
Supplementary Table 8	Results of Gene set enrichment analysis (GSEA). Gene set enrichment analysis (GSEA) was performed with the results of the t-test Epithelium vs. Others. Only GO-BP terms that overlap among all individuals are listed.	Individual A could not be included in this analysis because the first two tissue layers (A1 and A2) occurred as outliers due to technical issues.
Supplementary Table 9	Results of Gene set enrichment analysis (GSEA). Gene set enrichment analysis (GSEA) was performed with the results of the t-test Sublayer vs. Others. Only GO-BP terms that overlap among all individuals are listed.
Supplementary Table 10	Results of Gene set enrichment analysis (GSEA). Gene set enrichment analysis (GSEA) was performed with the results of the t-test Stroma vs. Others. Only GO-BP terms that overlap among all individuals are listed.
Supplementary Table 11	Results of Gene set enrichment analysis (GSEA). Gene set enrichment analysis (GSEA) was performed with the results of the t-test Endothelium vs. Others. Only GO-BP terms that overlap among all individuals are listed.	Individual B + D could not be included in this analysis (Individual B: one Endothelial layer; Individual D: no Endothelial Layer)

## Sheet: Supplementary Table 1
Protein information			Protein Abundance
			Individual A																						Individual B																								Individual C
			Sublayer							Stroma											Endothelium				Epithelium				Sublayer						Stroma													Endothelium	Epithelium
Accession	Description	Gene name	A1_3	A1_4	A1_5	A1_6	A1_7	A1_8	A1_9	A1_10	A1_11	A1_12	A1_13	A1_14	A1_15	A1_16	A1_17	A1_18	A1_19	A1_20	A1_21	A1_22	A1_23	A1_24	B1_1	B1_2	B1_3	B1_4	B1_5	B1_6	B1_7	B1_8	B1_9	B1_10	B1_11	B1_12	B1_13	B1_14	B1_15	B1_16	B1_17	B1_18	B1_19	B1_20	B1_21	B1_22	B1_23	B1_24	C1_1
P12111	Collagen alpha-3(VI) chain	COL6A3	13.2736	13.3621	13.4391	13.4546	13.531	13.542	13.6278	13.6697	14.0197	14.0412	13.3224	12.8992	13.9019	14.0755	13.9342	14.2018	14.1116	14.0914	13.2736	12.4814	10.3012	8.78702	5.98314	6.982	10.2167	11.3413	12.5518	12.972	12.9422	13.1229	13.0266	12.2505	13.2273	13.0779	13.5045	13.8623	13.7755	13.5205	13.8107	13.6786	13.5215	13.814	13.49	13.1367	11.7203	7.53657	7.5578
Q15149	Plectin	PLEC	8.63161	8.67675	8.64043	8.484	8.43329	8.48683	8.40384	8.3229	8.41764	8.12434	7.61084	7.33624	7.97253	8.13633	7.86108	8.23428	8.01653	8.15595	7.52092	7.2773	7.48359	7.36904	9.67602	10.1135	9.77186	9.45544	8.89291	8.85094	8.65862	8.71831	8.48352	8.30462	8.13813	7.96111	7.68046	7.6907	7.61186	7.46891	7.66817	7.76683	7.75116	7.83017	7.6655	7.32138	6.7684	7.83694	8.89336
Q09666	Neuroblast differentiation-associated protein AHNAK	AHNAK	8.4367	8.66371	8.78493	8.63993	8.49555	8.43256	8.43028	8.34548	8.22759	8.15125	7.72636	7.48392	8.04362	7.96949	7.83055	7.96828	7.73777	7.64396	7.59068	6.99083	6.76563	6.74463	9.39046	9.38948	9.16685	8.89824	8.26884	8.08769	7.84319	7.87095	7.74307	8.00233	7.52407	7.60156	7.39682	7.26845	6.99708	7.12156	7.03899	7.11934	7.01574	7.18713	7.49788	7.35146	6.92143	7.10735	5.91179
Q99715	Collagen alpha-1(XII) chain	COL12A1	11.1812	11.163	11.2461	11.2758	11.3239	11.2027	11.2656	11.1644	11.2983	11.2158	10.1684	9.3674	10.6844	10.8014	10.6314	10.8358	10.6013	10.5999	10.4653	10.0775	9.03174	8.24206	4.99041	5.92729	8.28309	9.05034	10.0177	10.5094	10.314	10.5134	10.663	10.4952	11.2008	10.6694	10.9163	10.9251	10.6234	10.2475	10.6633	10.587	10.4215	10.7087	10.5351	10.5546	10.3762	6.57748	4.61573
P15924	Desmoplakin	DSP	10.2049	10.2763	10.4245	10.8137	10.5594	10.3879	10.6633	10.7496	10.583	10.7165	10.5334	10.1497	10.2729	10.2753	10.4388	10.7825	10.4231	10.1828	8.9487	8.37523	6.44259	5.92384	10.1451	9.29692	9.06842	9.517	10.5169	10.5433	10.6521	10.8237	10.7685	10.8967	10.6491	10.614	10.4408	10.4169	10.4171	10.4823	10.6265	10.8009	10.8008	10.4946	10.2323	9.62786	7.94189	6.31288	9.57918
P35579	Myosin-9	MYH9	5.75057	5.61315	5.45759	4.98114	5.1288	4.99018	4.91982	4.30742	4.64718	4.44591	4.61508	4.13977	4.53205	4.53251	4.51345	4.42899	3.81971	4.59919	5.93299	6.76974	7.7625	7.60941	7.16701	7.26336	6.92042	6.62244	5.70266	5.35639	4.9081	4.90052	4.6451	7.02485	3.33919	4.5289	4.15497	4.08645	3.7343	4.19167	3.99309	4.01186	4.19164	4.04485	4.25094	4.23222	5.25406	7.66284	6.68471
Q14204	Cytoplasmic dynein 1 heavy chain 1	DYNC1H1	6.92203	6.88307	7.06914	7.04224	6.95073	7.03927	7.12737	7.03686	7.23314	7.3243	7.17417	7.26661	7.34582	7.39653	7.26739	7.51229	7.67227	7.47282	7.00766	6.86609	6.178	6.04805	6.51207	6.32205	6.35032	6.54595	6.84495	6.86119	6.85611	7.02022	6.80227	6.65696	7.15233	7.20719	7.45959	7.75532	7.71918	7.60291	7.73719	7.55759	7.44407	7.69626	7.41669	7.36842	7.09181	5.96748	6.96093
Q9UPN3	Microtubule-actin cross-linking factor 1, isoforms 1/2/3/4/5	MACF1	2.38096	3.02336	2.55548	3.27851	2.81383	3.11173	2.65747	3.35666	3.44717	3.09433	4.05255	4.24179	2.80725	3.18938	3.1418	3.62564	3.28289	3.59252	3.31592	3.23856	4.19136	4.38374	5.46812	5.79158	5.17655	4.59439	3.06485	2.90722	3.01298	3.54799	3.44682	4.1288	3.73009	3.78126	3.83436	3.83829	3.22859	3.49001	3.31613	3.14254	3.70535	3.42953	3.33364	4.04268	3.59756	4.69939	4.44941
Q7Z406	Myosin-14	MYH14	2.45602	2.87461	2.7326	2.49371	2.82991	3.5235	2.81711	3.25701	3.29415	2.26634	1.57681	5.01026	3.6251	3.90208	3.84242	3.45358	3.12415	4.0596	3.96106	4.12551	3.29069	2.76197	7.62308	6.82104	6.17937	5.75737	5.26155	4.0214	4.17576	3.87137	4.27005	4.71756	4.09076	3.59405	2.99059	2.0477	3.76552	3.72529	3.96293	3.93253	3.14229	3.29986	3.47574	5.08973	5.14888	3.57518	9.21273
P58107	Epiplakin	EPPK1	4.93663	4.72802	4.7611	4.95547	4.84589	4.19223	4.68416	4.64806	4.62067	4.31882	4.18888	5.15891	4.58561	4.43376	4.11425	4.34041	4.1293	4.12717	4.34922	4.10338	2.76781	2.75816	7.82601	7.32806	6.87312	6.46352	5.6382	5.53845	5.25331	5.05415	4.91012	5.31117	4.32577	4.69742	4.03775	3.34419	3.25333	3.9171	4.56246	4.38785	4.40867	4.13447	4.10199	4.7032	3.69774	4.51692	8.42278
Q8IVF2	Protein AHNAK2	AHNAK2	3.54035	3.64032	3.57783	3.67022	3.79911	3.82623	3.59911	3.57993	3.77693	4.2178	4.78229	4.4344	4.11993	4.41281	4.34323	4.57887	4.35523	4.17549	4.02631	4.05365	2.86214	2.69753	6.1161	6.24394	5.95861	5.52568	4.61579	4.4978	4.67325	4.8752	4.90426	5.37956	6.00778	5.63399	5.45755	5.3732	5.17006	5.18858	4.82957	4.70099	4.57279	4.95361	5.04388	5.54186	5.35392	3.49981	4.13538
Q99456	Keratin, type I cytoskeletal 12	KRT12	7.40828	7.11609	7.5061	7.61429	7.27733	8.27313	7.32528	7.41998	6.85341	7.2036	6.77674	6.94422	7.59467	7.56281	7.51425	7.50131	7.70272	7.36614	7.44499	7.36104	6.57705	6.13163	13.4433	13.4267	13.1942	12.7235	11.8725	11.4634	10.9583	10.6875	10.3554	7.89947	7.88009	9.38873	7.18147	7.30321	6.87006	6.90241	7.5921	7.5904	7.71837	7.95888	7.24748	7.68897	8.03927	9.12467	12.8903
Q13813	Spectrin alpha chain, non-erythrocytic 1	SPTAN1	5.10582	5.09387	4.95171	4.93199	4.70925	4.73899	4.74361	4.46202	4.32304	4.64762	3.49624	5.56899	3.88667	3.8072	4.00957	3.0426	3.51713	2.99628	4.75146	5.37743	6.18178	6.17777	6.27678	5.90566	5.43538	5.23875	4.80776	4.48261	4.38855	4.54543	4.33542	4.40752	4.6197	4.00595	4.41492	4.19358	4.11736	3.70153	3.77846	3.20803	5.97426	3.79158	4.25276	3.45164	3.95129	6.11427	6.76965
Q15582	Transforming growth factor-beta-induced protein ig-h3	TGFBI	13.8525	13.9461	14.0451	14.0759	14.1253	14.1629	14.2815	14.2692	14.5653	14.5127	13.7307	13.1568	14.4322	14.4841	14.3434	14.5214	14.3313	14.3353	14.8798	14.627	13.6466	13.0206	8.85819	8.74295	10.4244	11.505	12.8037	13.4659	13.5461	13.7285	13.7154	13.0003	13.7874	13.5723	13.9097	14.0227	13.872	13.6146	14.0388	13.9542	13.796	14.0415	14.4166	15.5319	15.7399	10.6576	8.33992
P13647	Keratin, type II cytoskeletal 5	KRT5	6.83754	6.60529	6.74106	6.83766	6.58273	6.77512	6.85542	6.84372	6.61392	7.3554	7.08159	7.09924	7.25016	7.17787	7.37144	6.96422	7.34149	6.74131	5.80303	5.86138	5.84805	6.29376	13.0592	13.225	12.8637	12.4362	11.583	11.2143	10.7673	10.341	9.93983	10.7761	7.33699	9.01149	6.81395	6.85924	6.86141	6.66921	7.6311	7.98458	10.1464	7.53653	7.86765	6.29772	6.49441	9.62092	12.2221
Q92817	Envoplakin	EVPL	3.43878	3.07855	3.06399	3.26941	2.88651	2.95751	2.73859	3.32174	3.09456	3.10478	2.95473	3.32705	3.79791	3.22318	3.41553	3.35179	3.0837	3.28262	2.68601	3.04102	3.2853	3.77141	8.59269	7.63129	6.95595	6.47988	5.6613	5.31695	4.79486	4.68464	4.17049	4.68204	3.28476	3.99831	3.57952	3.32306	3.48172	3.34378	3.46276	3.16378	3.46366	3.44201	3.27932	3.08731	2.87508	4.58436	7.66262
P35580	Myosin-10	MYH10	3.32332	3.39144	4.03025	4.30305	3.78059	3.7757	3.68241	4.03811	3.48865	3.75881	4.63698	4.55073	3.7342	3.89528	3.82281	4.20903	4.12445	3.88039	4.77835	5.76253	6.76689	6.82167	3.06451	2.9589	3.08535	3.55402	3.97659	3.93884	4.07526	4.30036	3.87896	3.85347	3.9128	4.60531	4.31132	4.50163	4.46735	4.54479	4.18414	4.25721	4.39209	4.15445	3.79698	3.32994	3.99031	6.94893	2.31559
O60437	Periplakin	PPL	4.61725	4.41453	5.10864	5.83675	4.73375	4.58237	4.64302	4.83711	4.44482	4.94648	5.30885	4.952	5.21147	4.93188	5.04108	5.55626	5.57377	4.76214	3.39139	2.96529	2.24752	2.6222	8.61734	8.09115	7.68127	7.34161	6.63081	5.82625	5.42235	6.04179	5.65551	5.53316	5.28215	4.30601	5.82002	5.39611	5.5409	5.50633	5.89147	5.98567	3.3475	5.70121	5.53894	4.66833	3.4781	4.55001	8.35424
P01024	Complement C3	C3	7.69522	7.85872	7.97793	8.06227	8.17709	8.12411	8.38581	8.50382	9.01189	9.08985	8.20348	7.94843	9.0837	9.29766	9.11975	9.35855	9.17768	9.15385	8.37205	7.87574	6.65196	5.70913	5.75666	5.18619	5.38165	6.01158	7.15196	7.75981	8.01096	8.37481	8.33922	7.96021	8.85588	8.53528	8.43211	8.31787	8.09272	7.77602	7.96823	7.92373	7.65741	7.85336	8.27649	8.74516	8.61082	5.08045	7.07752
P78527	DNA-dependent protein kinase catalytic subunit	PRKDC	3.88925	4.13377	3.32144	4.09649	4.0652	3.88877	3.84286	3.19425	4.07548	3.492	3.34067	3.6147	4.50542	4.2876	3.90811	4.32399	2.79981	4.03329	3.85175	4.28225	5.0851	5.36719	6.51232	6.03381	5.38396	4.78914	4.24806	3.77331	3.80501	4.27177	4.29392	4.19367	3.76677	3.9189	4.02501	3.48134	3.92817	3.00503	3.81503	4.72402	4.16604	3.20913	4.09384	3.68282	4.15635	5.07042	6.19654
P46940	Ras GTPase-activating-like protein IQGAP1	IQGAP1	4.92236	4.88238	4.85456	4.83641	5.02041	4.56788	4.56489	4.13666	4.90445	4.28717	4.08916	3.84738	4.43895	4.72239	4.25225	4.44958	4.06967	4.3369	4.61204	4.70275	4.90425	4.78698	6.54762	6.3922	6.08692	5.75724	4.98849	4.63095	4.35626	4.73172	4.62868	4.41581	3.87124	3.46909	3.91718	3.26603	3.31496	3.18424	2.47019	2.94073	2.27806	2.62029	3.02003	4.40429	5.22913	4.89983	7.87383
P21333	Filamin-A	FLNA	6.19833	6.30546	6.25229	6.13898	5.83284	5.75345	5.71515	5.56665	5.08806	4.97117	3.70985	3.37288	4.8487	4.57756	4.33593	4.7295	4.20491	4.33109	4.75604	5.21466	5.98243	5.99178	5.35701	5.4846	5.43252	5.14393	4.52969	4.9708	4.47131	4.70563	4.64824	4.68541	4.61684	3.74881	3.48594	3.25161	3.23686	3.25191	3.77242	3.84741	3.64562	3.83827	3.68986	3.74204	3.07763	5.58461	4.29535
P35908	Keratin, type II cytoskeletal 2 epidermal	KRT2	9.37968	9.55843	9.57122	9.76766	9.87032	10.1534	10.0893	9.67672	9.94481	9.63026	9.89759	9.47669	10.2564	10.3621	9.5855	9.92779	9.81861	9.80362	8.61666	7.53033	8.5023	9.91925	5.21008	7.1683	7.21481	7.93561	9.62116	9.68089	9.94752	9.96812	10.2862	9.44994	9.66417	9.27575	9.34268	9.10285	9.52697	8.96845	10.607	11.4088	10.3108	9.31802	10.7102	8.53611	7.78335	6.63821	6.94879
P04264	Keratin, type II cytoskeletal 1	KRT1	9.32699	9.24883	9.31776	8.3041	8.78015	9.03321	9.11878	10.111	8.20152	10.7014	10.7696	10.778	11.372	10.112	11.48	10.6143	11.1734	10.2027	9.67101	10.0506	10.2365	10.6729	6.99024	7.18082	6.73513	9.41576	8.15012	9.60015	9.81399	7.95841	8.77695	10.4771	9.29662	7.05001	10.0099	8.83011	9.46393	8.62793	10.9211	11.8551	13.4932	9.02973	10.9605	9.13039	8.85454	8.54041	8.53244
P12035	Keratin, type II cytoskeletal 3	KRT3	3.53722	3.1302	3.51756	3.41591	3.62278	3.52659	3.83051	3.14467	3.68698	3.43649	3.75625	3.96495	3.54097	4.20836	3.2242	3.59643	3.3885	3.63572	3.29432	3.40192	2.37556	3.00148	11.4946	10.9632	10.4256	9.94689	9.054	8.95586	8.50087	8.28413	8.03004	5.22352	5.03381	7.15695	3.73546	3.9819	4.10334	4.09611	4.1818	3.79033	4.41868	4.45189	3.44509	3.78634	4.14494	6.92764	11.38
Q14980	Nuclear mitotic apparatus protein 1	NUMA1	3.44496	3.28778	3.18775	3.13444	3.54208	3.43949	3.52745	3.09833	3.7213	3.21004	4.66994	4.45156	2.87909	2.84754	2.9091	2.93258	2.40576	3.01454	2.38335	3.20819	3.87912	3.79184	5.33399	4.88237	4.20612	3.68236	3.44585	2.96397	3.32677	3.47329	3.26471	4.88242	3.70175	3.86988	3.69705	4.15486	4.13933	3.89604	2.80524	3.81787	2.65126	2.64032	2.54764	1.45701	1.64103	4.63537	4.17366
O75369	Filamin-B	FLNB	4.18621	4.26565	4.23875	4.20114	4.00943	4.03535	4.177	4.22544	4.02074	4.02485	2.89728	1.27416	3.43793	3.56848	3.67196	3.43443	3.75752	3.30733	3.39928	4.40283	5.42357	5.62416	4.67115	4.62145	4.20025	3.7717	3.34573	3.48311	3.39709	3.42551	3.58658	4.42122	3.35271	3.90026	3.57443	4.0232	3.4381	3.90699	3.25162	3.23954	3.0898	3.87659	3.2498	2.80906	2.78123	5.7918	4.86827
P49327	Fatty acid synthase	FASN	2.44271	2.31624	2.34576	2.22297	4.85825	2.41712	4.87409	4.94364	5.23424	2.32266	4.65692	2.84498	2.39877	1.71372	2.10706	1.71251	-0.134031	1.92026	4.92619	5.07812	5.0295	5.06151	4.88186	4.32508	3.97744	3.72777	2.62637	2.54525	1.63783	2.15814	1.50676	2.88122	2.42866	1.4209	1.69047	5.12093	4.50103	3.69062	1.40345	1.66818	2.17612	0.976217	1.46497	3.17012	3.33457	4.70854	7.38585
P98160	Basement membrane-specific heparan sulfate proteoglycan core protein	HSPG2	6.38063	5.01899	4.21472	4.29125	5.04473	4.5371	4.47946	3.89245	4.14536	4.02002	3.20891	2.84378	3.76594	3.85066	3.57067	8.67025	3.67604	4.14212	8.40074	8.45216	7.80502	7.29953	3.704	4.11537	5.32972	5.68147	5.91014	5.74819	5.35012	5.17583	4.89226	4.25701	4.20127	3.57999	3.20619	3.14793	3.4137	3.24322	2.96235	2.99419	2.87409	3.75641	5.86554	7.87043	8.61973	4.68901	1.60601
P35527	Keratin, type I cytoskeletal 9	KRT9	9.92585	10.0197	10.3101	10.0619	9.84367	10.0886	10.1142	10.8767	9.88513	11.1313	10.5699	10.8059	10.7584	9.8754	11.1487	10.7663	11.0607	10.122	9.3715	10.0453	9.5976	9.43227	3.25784	4.06561	6.89769	9.52176	9.28231	10.2453	10.2668	9.92296	9.84167	10.1991	10.0244	9.51987	10.0158	9.81038	9.74744	9.87252	10.1851	10.2192	12.8866	10.0781	10.1332	9.46746	7.97443	7.87407	6.24039
P08670	Vimentin	VIM	10.705	10.9757	10.7902	10.4059	10.3702	10.3375	10.236	9.73041	9.73536	9.45305	8.38226	7.68441	9.04853	9.05793	8.79213	8.81964	8.45258	8.72975	9.00635	9.03742	9.3842	9.23732	4.87271	4.62619	5.46955	6.2085	7.48567	8.11905	8.34557	8.72419	8.8893	8.97922	9.09883	8.26512	8.45139	7.98106	7.45699	6.94708	7.30533	6.99669	6.86119	7.18598	7.91463	7.53049	7.68545	9.27434	5.89053
P12109	Collagen alpha-1(VI) chain	COL6A1	11.3832	11.401	11.4406	11.5383	11.546	11.4923	11.6366	11.6851	12.0185	12.0316	10.663	10.1307	11.8753	12.0145	11.9025	12.1608	11.677	11.9443	11.2302	10.5255	8.21346	6.55791	4.13321	4.38723	7.56116	8.69448	10.0945	10.963	10.8842	11.0994	10.9733	10.0064	10.8271	10.4848	10.9694	11.1147	10.9401	10.63	11.2481	11.228	10.9696	11.2459	11.0278	10.7915	9.17441	5.01387	4.61179
Q00610	Clathrin heavy chain 1	CLTC	5.53475	5.5763	5.40246	5.17968	5.16332	5.02808	5.003	4.55046	4.38907	4.54261	2.63304	1.31017	4.21419	4.15486	3.8758	3.8938	3.81698	3.85222	5.45027	6.11323	6.85607	6.74887	6.76442	6.57029	6.1644	5.71012	5.03768	5.1573	4.89182	4.8339	4.7231	4.25347	3.89378	3.01144	2.94398	2.2322	2.27365	1.49167	2.76797	2.71716	2.62233	3.24624	3.68838	3.65371	4.36738	6.46241	7.50105
P13645	Keratin, type I cytoskeletal 10	KRT10	9.01119	8.79509	7.96207	8.54542	9.22685	9.32761	9.58552	8.80462	8.84192	9.07693	10.2911	9.47894	11.2026	10.7318	10.5267	10.1833	10.1699	10.3186	9.46244	8.76522	9.76458	10.8425	7.13842	7.7052	6.93701	7.08373	8.6243	8.59186	9.37976	8.4701	9.56342	11.0661	8.70795	6.95358	9.43044	7.60094	9.3417	6.60475	11.096	12.1917	11.5808	7.97502	11.347	8.82522	9.27687	7.69029	8.78028
P06733	Alpha-enolase	ENO1	9.63406	9.99537	10.035	9.67212	9.74401	9.58627	9.54343	9.2461	9.30291	9.38806	8.72402	8.25371	9.38066	9.40989	9.29499	9.4013	9.22691	9.35806	11.779	12.1049	12.3055	12.5675	11.2388	11.4048	11.53	11.3223	10.4178	10.3466	9.99163	9.8783	9.7196	8.94685	8.92509	8.61289	8.56389	8.55367	8.26966	8.07212	8.22481	8.27367	8.24133	8.60795	9.68081	9.97571	10.3205	12.4993	7.62299
Q9Y490	Talin-1	TLN1	3.71461	4.27933	3.95273	3.75239	3.68182	3.49898	3.52551	2.97755	2.68571	3.08504	2.5458	2.4895	3.21524	3.07397	3.06218	2.83011	2.39716	2.70035	4.08212	4.40926	4.80496	4.57871	4.54156	4.56896	4.19226	3.93035	2.43828	2.9227	2.53933	2.93609	2.56109	2.1909	2.39984	2.49702	2.81917	2.97026	2.5167	1.5568	3.03993	2.07492	2.67571	2.17295	2.47521	3.13737	3.57773	4.61449	4.67487
Q01082	Spectrin beta chain, non-erythrocytic 1	SPTBN1	5.70627	5.71407	5.70158	5.80783	5.83535	5.80789	5.7883	5.97092	5.96841	6.02862	5.64737	5.78176	5.99156	5.98578	6.07288	6.37468	6.00939	6.26649	5.09588	5.11393	5.57285	5.44537	4.1613	3.83589	3.84883	4.40175	5.4803	5.59644	5.82187	6.02437	6.00938	5.37344	6.36144	6.06214	5.73926	6.10889	6.20919	6.32242	6.00123	6.20654	5.93023	5.97085	5.4696	4.98415	3.93659	5.73971	4.91746
O15020	Spectrin beta chain, non-erythrocytic 2	SPTBN2	1.88847	1.42048	1.22622	1.73562	1.42716	2.34065	2.34439	0.989435	1.94434	2.57283	2.2032	2.75257	0.350679	1.16331	1.58829	0.671408	0.767488	1.73294	1.67675	1.19271	1.36781	1.592	5.27205	4.7584	4.34529	3.84475	2.75688	2.08146	1.91353	2.68287	0.888796	1.68123	1.63557	0.843276	0.707535	1.00603	1.35434	1.287	1.91077	2.17722	2.12057	0.288839	0.906086	1.486	2.70278	2.05268	5.96339
Q9NZM1	Myoferlin	MYOF	3.54461	3.70308	4.06413	4.06548	3.87357	4.11811	4.01337	4.27138	4.39054	4.49146	3.99358	3.32673	4.10499	4.2849	3.99408	4.52906	3.95412	4.10628	4.4845	4.13193	3.33492	3.23059	5.33242	4.89846	4.4255	3.92424	3.50084	3.32995	3.3503	3.51991	3.28442	2.77846	3.59458	2.97688	3.6478	3.42247	3.10426	3.36755	3.31653	3.61756	3.17701	3.17437	3.39616	4.51231	4.55959	2.1772	5.02642
O43707	Alpha-actinin-4	ACTN4	3.70993	3.94807	4.02137	4.36948	4.17647	4.14309	4.34899	4.33107	4.85665	4.61342	3.69541	2.47374	4.91047	5.1348	4.91034	5.21569	4.96835	4.98823	5.44024	6.10789	6.65633	6.64506	6.68322	6.29415	5.98843	5.6924	5.42402	5.61974	5.56255	5.56276	5.43472	5.6632	5.39569	4.96301	4.25437	3.69472	3.27596	3.10787	4.362	4.09862	3.9333	4.11633	4.71004	5.22371	5.51174	5.83584	7.34403
Q02388	Collagen alpha-1(VII) chain	COL7A1	5.6221	4.25783	3.35017	4.32987	4.17041	3.74049	3.68782	3.25345	3.4994	3.60181	2.18141	3.09424	3.21082	3.12304	3.12189	4.29599	2.96548	3.32228	3.03542	3.04116	2.83811	2.33895	3.61773	4.34558	6.14112	6.3385	6.14446	5.64801	5.28912	4.5787	4.08178	1.82478	2.39574	2.35618	2.33253	2.29783	1.49351	1.92878	2.82455	2.77093	2.9406	2.9391	2.30212	3.28417	3.03776	2.37258	2.84737
Q8WXH0	Nesprin-2	SYNE2	2.52951	2.91951	3.00569	2.32498	2.77829	2.88648	2.27956	2.84758	3.36231	3.13036	2.65296	2.75979	2.7158	3.03203	2.70194	2.83665	2.51188	5.83458	1.25063	1.60302	-0.257668	-0.293004	4.27018	4.03076	3.45962	2.66476	1.83416	2.59406	2.36806	2.69698	2.72123	2.02691	2.37839	2.67375	2.45135	2.19436	2.15212	2.51487	2.47915	1.62457	1.89565	1.9292	2.58906	2.66292	2.35183	1.47862	4.39402
P02533	Keratin, type I cytoskeletal 14	KRT14	4.27366	3.35878	3.99465	3.26124	2.81231	3.27273	3.56356	4.47162	3.50966	6.51482	4.19948	5.55349	5.37353	4.88469	6.72986	4.53947	4.87542	4.43732	3.92505	5.11952	4.60153	5.02328	7.587	8.07469	7.83176	7.44568	7.05823	7.33365	6.7741	6.40031	5.90529	8.80619	3.55377	3.73967	4.75157	3.70023	4.68698	2.75906	5.28489	5.52931	9.62384	5.17416	6.15232	4.18112	4.34975	5.18344	6.11151
P02545	Prelamin-A/C	LMNA	8.50991	8.70759	8.62548	8.01382	8.09986	8.16535	8.03427	7.55266	7.51906	7.61703	6.89817	6.2958	7.33084	7.35509	7.15656	7.21129	7.14061	6.96789	7.00421	6.76688	6.84406	7.02826	9.08872	8.86501	8.2723	7.57867	7.13609	7.10708	6.94409	6.92304	6.9576	8.0746	7.18291	6.7558	6.49355	6.51729	6.31959	6.12943	6.42484	6.17065	6.38762	6.43298	7.04815	6.45773	5.99131	7.22888	7.72261
P13646	Keratin, type I cytoskeletal 13	KRT13	1.26588	2.24589	1.06408	-0.888781	1.63704	1.79685	2.27362	2.32126	2.6099	2.38364	1.36479	2.06287	2.38571	1.98047	1.46293	-0.516537	2.12629	2.03118	-0.0875397	-0.235917	-0.532574	1.85967	2.72597	0.145081	0.658195	1.39375	1.78875	2.06184	1.66465	2.69549	2.88432	1.8071	1.70164	2.91523	2.34671	2.35295	2.09256	2.94372	2.04454	2.72797	2.74625	2.14197	1.71087	2.44679	0.684663	6.04733	6.20271
P02538	Keratin, type II cytoskeletal 6A	KRT6A	NaN	NaN	NaN	NaN	NaN	NaN	NaN	NaN	NaN	3.18153	NaN	1.7703	NaN	1.57509	3.49648	NaN	NaN	1.679	NaN	NaN	NaN	0.301095	1.85736	1.7351	1.2041	1.52993	-0.130041	1.25944	NaN	NaN	NaN	7.69397	NaN	-0.839232	NaN	NaN	3.82551	NaN	NaN	NaN	8.06796	1.90301	2.37338	NaN	NaN	-0.161072	1.48243
P12110	Collagen alpha-2(VI) chain	COL6A2	10.4618	10.4985	10.6123	10.6684	10.6691	10.6444	10.7632	10.7815	11.1201	11.1406	10.3705	9.98459	11.0191	11.1359	11.0767	11.3218	11.2686	11.1494	10.2958	9.46088	7.17431	5.82135	2.44941	3.67681	7.28045	8.48686	9.76225	10.1584	10.1228	10.2408	10.1243	9.32913	10.2687	10.1555	10.6316	10.8872	10.8071	10.5726	10.885	10.7748	10.6835	10.9087	10.6948	10.1102	8.60952	4.51972	3.66856
P48668	Keratin, type II cytoskeletal 6C	KRT6C	NaN	NaN	NaN	NaN	NaN	NaN	NaN	NaN	NaN	-2.05025	NaN	NaN	NaN	NaN	NaN	NaN	NaN	NaN	NaN	NaN	NaN	NaN	-3.00358	NaN	NaN	NaN	NaN	NaN	NaN	NaN	NaN	NaN	NaN	NaN	NaN	NaN	NaN	NaN	NaN	NaN	NaN	NaN	NaN	NaN	NaN	-1.50556	NaN
P04259	Keratin, type II cytoskeletal 6B	KRT6B	-0.31969	NaN	NaN	NaN	NaN	NaN	NaN	NaN	NaN	2.40735	NaN	0.753544	NaN	1.86703	2.68329	NaN	-0.368	-0.182895	NaN	NaN	NaN	NaN	-1.91856	NaN	NaN	-1.15733	NaN	2.46844	NaN	NaN	NaN	8.33692	NaN	NaN	NaN	NaN	3.63308	NaN	NaN	NaN	5.46084	0.120928	0.47653	NaN	NaN	NaN	NaN
P14618	Pyruvate kinase PKM	PKM	7.70722	7.8257	7.80274	7.54403	7.59739	7.48344	7.46447	7.34808	7.4079	7.42756	7.21786	7.08387	7.47961	7.59442	7.46526	7.57646	7.50647	7.48858	8.9049	9.37194	9.71998	9.73611	9.42574	9.62227	9.66294	9.58278	8.66763	8.35071	7.94216	7.79219	7.52798	7.18319	6.54203	6.99837	6.63168	7.13829	7.16315	7.21773	5.8196	6.03547	6.16032	6.16802	7.11734	7.20005	7.72494	9.56905	7.62931
Q709C8	Intermembrane lipid transfer protein VPS13C	VPS13C	1.79712	1.73986	1.9261	2.47215	2.30815	1.98855	2.14821	2.38034	1.77856	2.15837	2.79636	2.24258	2.82063	2.47684	3.18312	3.13464	2.68863	3.12624	1.10059	1.04353	1.37523	1.7932	2.69015	2.98693	2.20196	1.99701	3.0098	2.55252	2.80927	2.66883	2.45713	2.58963	3.11834	3.43191	2.89109	2.98103	3.07716	2.85651	3.07215	3.01858	3.05656	2.55931	2.7268	2.37969	0.382619	1.66476	4.22025
P29401	Transketolase	TKT	6.22095	6.50136	6.63566	6.40233	6.45243	6.33368	6.43887	6.26112	6.60727	6.81895	5.911	5.39938	6.95698	7.08039	7.01446	7.23441	7.01121	7.08847	8.00237	8.32182	8.51434	8.51401	10.7514	11.1454	11.0124	10.5712	9.64676	9.68599	9.30593	9.14394	8.77203	6.83715	6.97944	6.8101	5.99522	5.95936	5.43875	5.30007	5.47074	5.16463	5.32353	5.55765	6.2688	6.54263	6.84622	8.38998	6.26528
O75643	U5 small nuclear ribonucleoprotein 200 kDa helicase	SNRNP200	2.02528	2.00645	1.81225	1.90386	2.67556	2.05996	2.0142	2.44219	2.0959	2.41526	2.3152	2.52997	1.42393	1.13231	0.65521	0.583836	1.44176	-0.787656	2.778	2.68941	3.41239	3.15514	4.19547	3.58567	2.89844	1.8998	1.49257	1.10389	0.974669	1.76158	1.50776	1.03789	1.34299	2.33809	2.43277	2.56716	2.90536	2.82698	1.4866	0.967028	0.0706463	0.618576	-0.98535	1.48371	1.95245	3.62889	4.28898
P19013	Keratin, type II cytoskeletal 4	KRT4	2.30384	-0.0458136	2.50642	2.5813	2.25995	1.46965	1.24197	2.09335	2.00991	2.26832	3.97854	3.90667	1.49927	1.67068	2.00228	1.77695	1.55634	0.921872	0.950226	1.27997	0.849596	3.78529	3.1104	2.83101	3.10335	3.12595	2.34872	2.31395	1.91321	2.22169	1.44593	2.29627	2.77461	3.52538	3.89632	3.90275	3.63566	3.89682	2.27899	2.78274	3.93201	1.73409	1.93082	0.917919	2.47242	4.40469	9.41141
P02768	Albumin	ALB	10.3052	10.2309	10.3838	10.4501	10.4161	10.4966	10.6917	11.0902	11.5101	11.8045	11.1906	11.2801	12.4334	12.7645	12.6189	12.8077	12.6754	12.7489	11.5983	10.9533	9.87966	10.7279	8.88396	8.40392	8.41336	8.43433	9.45837	10.0439	10.2208	10.4305	10.5148	9.98692	10.7119	10.6266	10.5462	10.6723	10.5417	10.5155	10.8169	10.8295	10.6912	10.9886	10.8197	11.1643	10.9055	7.29008	10.6144
Q92616	Stalled ribosome sensor GCN1	GCN1	1.89327	1.84688	2.01804	1.81489	1.70168	1.77768	2.24657	1.66253	2.53201	2.14068	1.38966	3.30449	1.68624	1.85396	1.86815	2.12391	2.63419	2.07563	1.97296	2.04811	2.44298	2.7082	3.23875	3.15327	2.74019	2.21295	1.05931	1.4912	1.01223	1.15349	1.06943	-0.58831	1.4801	1.72583	1.17121	2.30801	2.46579	1.60963	1.4001	1.37098	1.39951	1.00145	1.17537	2.37336	1.87757	2.59172	3.71051
P06576	ATP synthase subunit beta, mitochondrial	ATP5F1B	5.71236	5.99084	5.70165	5.48006	5.32089	5.22386	5.13233	4.75198	4.60023	4.44547	3.63844	2.90145	4.30435	4.2978	3.97051	3.96756	3.62404	3.80828	7.42293	8.53503	9.37672	9.3101	6.73454	6.41747	6.19835	5.87485	5.09974	4.98674	4.69644	4.67488	4.57104	5.21259	3.60434	3.23798	3.19123	2.61309	2.49329	3.11146	1.56456	1.65223	2.21984	3.20281	4.31788	4.53111	6.47053	8.98309	6.35162
P35573	Glycogen debranching enzyme	AGL	1.90077	1.8842	1.76191	1.16406	0.89804	1.17457	2.15684	1.16411	2.20303	1.18561	0.112053	2.24958	1.55335	2.12435	1.77679	1.80958	1.09341	1.59536	2.23129	2.63363	3.02795	2.8854	6.80672	6.85646	6.67802	6.50625	5.58582	5.28527	4.80864	4.44421	3.77506	1.67249	0.45018	2.06705	0.515324	1.71519	0.933919	0.691581	-0.498257	0.594641	-0.954498	-0.0856876	-1.39588	1.56049	1.04715	3.449	3.96367
P07585	Decorin	DCN	10.4723	10.7638	10.9225	10.9897	11.1404	11.2698	11.3103	11.3262	11.6066	11.6303	11.0591	10.7454	11.7329	11.9553	11.7603	12.0132	11.9653	11.8986	10.4474	9.60715	7.48488	6.71134	5.06822	5.09394	7.55984	8.87861	10.1983	10.9014	11.1714	11.4141	11.5248	10.9241	11.5026	11.0323	11.1069	11.0715	11.0638	11.0333	11.4163	11.5062	11.3139	11.4875	11.1546	10.6512	8.94482	5.35583	5.47918
P02452	Collagen alpha-1(I) chain	COL1A1	13.082	12.9499	13.0516	13.3931	13.0516	13.1026	13.2586	13.4423	13.2224	13.5109	13.3513	13.1348	13.5602	13.5843	13.6643	13.9283	13.8544	13.5303	12.2544	11.6649	9.41867	8.6324	6.33251	6.92311	10.1308	11.5785	12.9699	13.4269	13.554	13.586	13.5519	12.9419	13.7367	13.7613	13.6107	13.5667	13.5751	13.5591	13.7697	13.967	13.8547	13.7672	13.3932	12.833	11.3382	7.68938	6.0155
P42704	Leucine-rich PPR motif-containing protein, mitochondrial	LRPPRC	1.0159	2.14187	0.937987	2.05695	0.0768499	0.275511	1.36345	-0.0504875	0.264791	0.75301	1.40816	1.23858	1.17323	0.834496	0.594648	1.12842	0.853477	0.858361	3.56404	4.80437	5.68628	5.70416	4.391	4.3076	3.97528	3.62504	1.48229	2.09519	1.92649	0.622166	0.370556	1.34154	-0.154896	-0.133542	0.017746	0.915186	0.86461	0.998765	-0.410606	-1.37897	-2.3723	0.446028	-2.01381	0.345175	2.92698	5.9787	3.9488
P0C0L5	Complement C4-B	C4B;C4B_2	-0.168235	-0.800784	-0.432754	-0.4384	-0.176606	-0.186522	-0.0456161	0.0211124	0.694881	0.829754	0.57873	NaN	1.24499	1.48751	1.24191	1.40269	1.89297	1.20522	0.143723	0.0289106	-1.29231	-1.38039	-0.0465908	-0.425093	NaN	-0.42676	0.253742	0.669586	0.501101	1.29733	0.54632	-0.043499	0.794586	0.958535	1.08664	1.04897	0.862763	0.859824	0.907686	1.14618	0.973536	1.1405	1.70658	2.69537	2.98569	NaN	-2.1298
P0C0L4	Complement C4-A	C4A	2.50334	2.49629	2.75873	2.80121	2.66052	2.80037	2.85253	2.8141	3.14439	3.31428	2.82372	2.68248	3.10742	3.42468	3.25286	3.4636	3.56806	3.38863	2.83874	3.05045	2.7968	2.6757	NaN	1.52684	NaN	0.87195	1.01979	1.0087	0.78897	0.902273	0.982784	0.602779	0.879627	0.927951	0.96014	1.04489	0.966817	0.904981	1.20476	1.18014	1.41152	1.3075	1.87788	2.92029	3.26256	2.79862	NaN
P08133	Annexin A6	ANXA6	5.36537	5.04381	4.98553	4.74751	5.3573	4.30477	4.3779	3.98271	3.75527	4.16046	3.33338	3.60005	3.94756	3.82431	3.8032	3.94226	3.42989	3.64067	6.73267	7.32756	8.04323	8.23769	2.52965	2.06144	1.38643	2.27546	3.07099	3.37498	3.25422	3.51384	4.86597	3.72634	3.512	3.31728	2.4095	1.95751	2.02621	1.97094	3.89399	3.78981	4.09445	4.00274	4.3684	3.9975	5.3828	7.74409	4.8983
P30838	Aldehyde dehydrogenase, dimeric NADP-preferring	ALDH3A1	11.4009	11.7528	11.7532	11.4896	11.5826	11.53	11.5624	11.1758	11.2814	11.1624	10.2684	9.39256	11.0489	11.1234	10.9083	11.0268	10.8144	10.9146	10.0025	8.52617	6.99891	7.34234	11.5424	11.9742	11.9797	11.7793	11.0665	11.1324	10.8229	10.7499	10.5972	9.85188	10.2167	9.69801	9.78011	9.49553	9.0944	8.67592	9.2461	9.03615	8.83445	9.17122	9.21566	8.98433	7.82543	6.89672	7.74038
P08727	Keratin, type I cytoskeletal 19	KRT19	3.51741	3.51101	3.39584	3.47039	3.51379	3.71362	3.46568	3.26916	3.3558	3.54836	1.60679	2.15156	2.34545	2.67721	2.71964	2.81238	2.58214	2.24036	2.47564	2.51786	2.46415	3.4564	0.749575	-0.960299	-0.671906	-2.87045	2.41261	2.72349	3.28382	3.33896	3.34767	2.35352	2.28909	2.36517	2.24875	1.838	2.27066	1.44138	0.947891	2.86791	2.17347	2.82014	2.17708	3.53736	1.92021	3.58659	7.45205
O15230	Laminin subunit alpha-5	LAMA5	3.88147	3.6621	3.36165	3.56276	3.26799	3.76695	3.83075	2.993	4.09202	3.47742	3.29543	2.54505	3.43735	3.27415	3.29653	3.55873	2.57022	3.04553	7.36653	7.33597	6.70244	6.09828	2.26588	1.61611	2.4674	2.66272	3.30267	3.80273	3.58708	3.99383	3.93408	2.72423	2.84407	3.12154	3.02103	2.66232	3.06843	2.94452	2.43506	2.77358	2.48779	2.19369	4.02223	6.12028	6.97691	2.92549	2.08084
P07355	Annexin A2	ANXA2	9.1039	9.38255	9.37666	9.13609	9.09295	9.05203	9.01783	8.80383	8.75765	8.71946	8.23324	7.38772	8.42129	8.34448	8.01719	8.11042	7.95843	8.0197	7.94193	7.13812	6.66995	6.9456	10.4009	10.3921	9.92319	9.35674	8.94964	8.7648	8.54307	8.48823	8.41971	8.98557	8.33065	7.99685	8.05614	7.78901	7.47597	7.22702	7.60259	7.61987	7.52375	7.69214	8.24452	7.61008	6.6423	7.1347	10.4204
P00488	Coagulation factor XIII A chain	F13A1	7.51871	7.7842	7.92474	7.57985	7.69539	7.4308	7.52784	7.31853	7.08399	6.81935	5.78842	4.65671	6.1096	5.97137	5.68301	5.60464	5.29492	5.31961	3.7688	3.8415	4.14276	3.93672	-0.395386	0.120127	1.47016	2.34145	4.3901	4.85806	5.17845	5.72615	6.17801	6.1985	6.21827	5.18783	5.39007	4.54057	3.90678	3.28062	3.39062	2.82356	2.15363	1.32269	2.28945	1.64904	2.54658	3.39589	2.24292
Q9Y4K1	Beta/gamma crystallin domain-containing protein 1	CRYBG1	6.75733	6.65064	6.74667	6.72478	6.72907	7.01564	6.91678	6.80387	6.72326	6.8251	7.02013	6.80843	7.14303	7.10037	7.07773	7.17878	7.82087	7.12035	5.89335	5.26472	4.08953	4.25087	5.95875	5.70387	5.78323	6.00489	6.65682	6.69766	6.7018	6.77283	6.83326	6.50365	7.16694	7.00362	6.9795	6.89494	6.87446	6.88258	7.38293	7.43481	7.22374	7.44445	6.88515	6.4102	5.83453	3.74339	5.14125
P12956	X-ray repair cross-complementing protein 6	XRCC6	3.0234	3.38116	3.35143	2.6642	2.98455	2.47109	2.60239	2.53736	2.36735	1.6733	1.91954	2.05493	1.67492	1.53175	1.25987	0.894073	0.343777	-0.0196581	3.40266	3.97357	4.51878	4.36236	5.66454	5.35559	4.91287	4.27812	3.12138	3.22785	3.08407	2.85329	2.72296	1.81202	1.06277	1.4707	0.930452	1.46706	1.39626	0.876403	-0.824047	1.76522	-0.900888	0.723013	1.0852	1.74092	2.2978	4.80423	5.45732
O60938	Keratocan	KERA	11.1968	11.536	11.778	11.8988	11.9455	12.0878	12.1418	12.2172	12.2806	12.2309	11.5717	11.0324	12.2021	12.3194	12.215	12.3793	12.4239	12.273	11.451	10.9687	9.77007	9.00604	5.66686	5.78857	8.32893	9.45187	11.1454	11.787	11.9786	12.2417	12.2087	11.4236	11.9595	11.5942	11.4353	11.4653	11.3505	11.3585	12.0034	11.926	11.8738	12.0975	11.8331	11.8711	11.817	7.75499	5.30607
P05787	Keratin, type II cytoskeletal 8	KRT8	2.30144	2.40168	1.61446	1.48808	2.66143	2.39428	2.34376	1.75372	2.32261	1.77691	0.60309	-0.758535	1.29486	1.95029	1.0628	1.4723	1.19079	1.93131	2.00045	3.09317	4.0173	3.97318	2.56402	2.64843	2.20248	1.72368	2.08392	2.51218	2.18304	2.88317	2.45905	2.61624	2.16961	2.04333	1.08469	-0.529396	-0.723201	1.85023	1.28514	1.23475	0.723877	1.38146	1.19364	1.66829	2.19779	4.83003	5.21297
P06396	Gelsolin	GSN	6.7195	6.65225	6.54385	6.51556	6.52529	6.4602	6.50979	6.65745	7.09656	7.24231	6.67445	6.28784	7.48143	7.65516	7.54073	7.82344	7.66546	7.55826	7.51359	7.43507	7.2283	6.99823	8.5762	8.82503	8.87897	8.87342	8.43618	8.51539	8.40672	8.47916	8.35523	7.67439	8.39146	8.09689	8.02969	7.8945	7.63611	7.32387	7.52437	7.40503	7.16403	7.32219	7.72672	8.25954	8.28874	7.36684	8.3962
P08779	Keratin, type I cytoskeletal 16	KRT16	3.4867	2.41821	3.37051	2.19892	2.21637	2.64264	2.50194	3.10265	2.80976	6.71717	2.18823	5.60317	2.69329	3.92546	7.63984	2.70223	2.34806	3.48739	2.97796	3.17388	1.23104	2.28408	1.18712	NaN	1.60405	2.81225	0.838974	6.06383	1.48255	2.37051	1.30207	7.72448	1.07662	0.307099	2.58899	0.275528	5.95227	-1.08502	3.22946	4.42644	10.0716	4.02328	4.7834	1.41689	1.14071	-0.727909	0.446253
Q04695	Keratin, type I cytoskeletal 17	KRT17	2.66339	2.52703	3.36717	3.07379	2.83437	2.04576	2.9316	3.27365	2.68364	5.00832	3.54365	2.97832	2.67321	5.24074	4.88682	2.80309	3.13111	4.16656	3.28819	1.85344	1.58932	1.86594	2.2752	2.05127	1.70797	1.97977	3.172	2.93748	3.32738	3.12187	3.15824	10.4182	3.28628	3.03503	3.21047	2.70651	4.45911	2.15123	2.9542	3.25881	8.333	4.16296	4.07509	2.87561	3.1181	1.47504	3.18608
P01009	Alpha-1-antitrypsin	SERPINA1	6.97449	7.13131	7.16135	7.29335	7.35346	7.31957	7.59493	7.86794	8.23816	8.48366	7.68317	7.54884	8.87908	9.21498	9.11289	9.36023	9.29461	9.25786	8.57046	7.99854	6.87271	7.21539	5.71076	5.22781	5.06606	5.08828	6.1371	6.85551	7.03025	7.31645	7.25208	6.65121	7.4215	7.23013	7.24358	7.17121	7.01091	6.95592	7.66781	7.68194	7.60981	7.79955	7.76211	8.23329	8.42425	4.28396	9.20682
P07900	Heat shock protein HSP 90-alpha	HSP90AA1	7.02468	6.82421	6.9512	6.61771	6.68406	7.00455	6.87062	6.83102	7.19781	7.31397	6.44398	6.40471	7.62473	7.66406	7.36786	7.61971	7.63545	7.4233	7.89204	7.69009	7.071	6.70944	5.28751	5.41367	5.6566	5.78815	5.86502	6.71925	6.68729	6.6819	6.68025	5.52905	6.95831	6.60394	6.54725	7.11317	7.03172	6.4365	7.02063	6.67432	6.61743	6.78143	6.99491	8.08182	8.06386	5.43357	6.89837
Q2M2I5	Keratin, type I cytoskeletal 24	KRT24	1.60018	1.88635	1.62013	1.89165	2.54106	1.67457	1.56825	2.18188	2.30577	2.70511	3.17371	4.21369	3.34349	3.11239	2.75347	3.11292	2.31441	3.13174	3.16783	3.52477	2.281	1.44799	5.872	4.89046	4.63377	4.23084	3.08623	2.8897	2.98905	2.86259	2.85757	1.00514	3.28627	2.8587	2.6036	3.25685	2.63712	3.13571	2.57238	3.37436	2.88084	2.92566	2.78912	2.65815	3.16337	1.7766	9.52789
Q9UM54	Unconventional myosin-VI	MYO6	3.77621	3.19875	3.2414	3.32423	3.07888	3.10968	3.23625	3.59968	3.41401	3.40272	5.05622	4.88059	2.73123	2.54017	2.54249	3.19899	2.86479	3.10289	1.46687	1.29374	1.42304	1.66726	4.63031	3.90683	3.59292	3.90302	3.78996	3.48897	3.22462	3.67251	2.91184	3.82398	3.9362	4.44844	4.81827	4.805	4.86127	4.99916	3.76409	3.59029	3.4623	3.88095	4.0555	2.7086	2.58281	2.27934	5.63247
P14625	Endoplasmin	HSP90B1	5.9013	6.11408	6.14798	6.15197	4.6948	5.78574	6.01338	4.29959	5.74851	4.11852	3.75311	3.29534	3.64084	3.89709	3.67862	3.77517	5.40307	5.25664	4.73685	5.34739	5.86822	5.95839	5.85017	5.93452	5.56696	5.43737	4.45694	4.41221	3.98225	4.0867	3.74055	5.85635	3.76274	5.55333	3.59267	3.43099	3.12543	2.5464	2.20466	2.1217	2.06242	1.84958	3.50092	4.58786	4.23017	6.33773	5.89472
P05023	Sodium/potassium-transporting ATPase subunit alpha-1	ATP1A1	2.28982	2.4097	2.42016	2.09909	2.29559	1.76143	1.61696	0.522436	2.24225	1.52198	1.61574	2.04541	0.585114	-0.618893	0.875895	0.59001	-0.0622272	-0.213428	5.76498	6.62436	7.57878	7.77624	6.06767	6.23681	5.88584	5.53362	4.59049	4.09402	3.60336	3.37032	2.43705	0.628897	2.39486	2.05979	1.80333	2.23051	2.00268	2.35979	-1.16502	0.43047	0.0167103	1.27095	3.03539	3.05641	5.7166	8.21852	5.10964
P06737	Glycogen phosphorylase, liver form	PYGL	2.53945	2.49284	1.9446	2.15728	2.10482	2.62955	1.6297	2.53259	2.23619	2.70929	1.44467	4.61746	3.16109	3.4152	3.16323	3.359	3.61966	3.2449	2.04588	1.96639	1.94718	1.0114	5.28534	5.27245	5.12159	4.96588	3.9751	3.7056	3.43321	3.3272	3.38074	2.21169	2.23978	2.25177	1.92634	1.83295	2.05527	1.93964	3.55051	2.95459	2.67116	2.78246	2.14983	2.44792	2.79347	1.43169	7.70091
P38646	Stress-70 protein, mitochondrial	HSPA9	4.34589	4.4363	4.34214	4.21605	3.85694	3.6965	5.89285	3.5834	3.34921	3.43105	3.1962	3.67063	2.96554	2.8904	2.19213	3.49146	1.77926	1.94783	5.59231	6.65645	7.47815	7.68309	5.58943	5.5525	5.34335	4.78381	4.22646	4.07111	3.8833	5.79647	3.31858	3.45133	2.74989	3.32017	2.61971	3.3203	3.24376	2.84305	2.54256	2.70835	2.5612	2.65331	2.73244	3.28557	4.88974	7.81738	3.73577
Q07065	Cytoskeleton-associated protein 4	CKAP4	3.76008	3.88055	3.88172	3.10412	3.02886	3.51675	3.2728	2.49677	3.14988	2.51072	1.19559	2.29323	2.49959	2.50713	2.20774	2.2581	2.09152	1.99872	3.23004	3.89934	4.54324	4.62266	7.75925	7.769	7.25679	6.63805	5.72323	5.63616	5.22019	4.84742	4.7145	4.35125	2.33767	3.65672	1.19703	1.58902	NaN	0.417228	1.85965	1.77803	1.65924	1.24552	1.92947	0.850952	1.88347	5.47695	4.21297
P10809	60 kDa heat shock protein, mitochondrial	HSPD1	4.48589	4.71244	4.45512	4.07388	3.97602	3.77158	3.58357	3.27738	2.96535	3.01819	2.0509	1.75982	2.28055	2.75567	1.64161	2.1885	1.85807	1.80478	5.86619	6.95131	7.75063	7.7293	5.65533	5.68467	5.32119	5.0333	3.87464	3.54882	3.12645	2.9792	2.73767	3.7832	1.40738	1.81969	2.05755	1.30476	0.691476	0.405648	0.456553	0.631115	0.680992	0.956829	2.27193	3.0626	4.97798	7.84576	4.94375
P08238	Heat shock protein HSP 90-beta	HSP90AB1	3.31679	3.48317	3.26665	3.00084	3.01181	2.56667	2.4983	2.14495	2.07428	2.59395	1.53799	1.39877	2.43197	2.6799	2.41189	2.67933	2.19002	2.24465	4.23521	5.01363	5.52499	5.39622	4.78224	4.938	4.946	4.73332	3.85864	3.59189	3.28421	2.97897	2.62518	3.1238	1.29769	1.44008	-0.477329	0.719532	-1.30561	1.28152	-1.45342	-0.829247	0.140076	1.67828	2.08923	1.15858	3.03542	5.18267	5.2709
P22314	Ubiquitin-like modifier-activating enzyme 1	UBA1	3.8973	4.34369	4.43472	3.99637	3.73904	3.68191	3.79046	3.19462	3.25018	3.55231	2.95691	2.62191	3.34287	3.28672	3.45911	3.6335	3.2798	3.11586	4.72304	5.23504	5.79203	5.62866	5.90758	5.9075	5.75276	5.50422	4.65396	4.39928	3.81604	4.02318	3.643	3.13913	3.38001	2.86788	2.55452	2.83401	2.27292	1.71601	2.3687	2.36023	1.9596	2.47147	3.58836	3.62517	4.07384	6.04872	6.18863
P11021	Endoplasmic reticulum chaperone BiP	HSPA5	5.2996	5.46982	5.34027	4.98285	5.10536	4.95162	4.92504	4.66719	4.79123	4.66642	4.09993	3.08023	4.27343	4.21355	4.16303	4.35342	3.01506	4.29615	5.3683	5.46146	5.89451	5.91315	6.68177	6.69927	6.16991	5.55332	4.91209	4.77893	4.60606	5.03383	4.94737	6.15546	4.13999	4.02705	3.80618	3.14507	2.89329	2.40898	1.99531	3.18576	3.04061	2.71304	3.86037	4.31219	4.4942	6.20085	5.53666
P63261	Actin, cytoplasmic 2	ACTG1	NaN	NaN	NaN	-3.70859	NaN	-4.08652	-3.30453	-3.61482	-3.40867	-2.83335	NaN	NaN	-2.62818	-2.3296	-2.79141	-2.66086	-3.28069	-2.91384	NaN	NaN	-3.94724	-3.25883	-3.17921	NaN	-2.37066	-3.23317	NaN	-3.85515	-3.38423	-2.81285	-2.33877	NaN	NaN	NaN	NaN	NaN	NaN	NaN	-3.04743	-3.30147	NaN	-1.96655	-3.89922	NaN	NaN	-2.44969	-1.39459
Q07954	Prolow-density lipoprotein receptor-related protein 1	LRP1	3.47636	3.63064	3.63202	3.15613	2.93167	2.77566	2.5917	2.58011	2.73683	2.43851	1.94795	0.201086	1.77388	1.97739	1.87389	2.54889	2.05691	2.8204	2.96135	3.15461	3.81764	3.90713	3.32978	3.94063	3.76213	3.72795	2.39158	2.45171	2.20105	1.8519	1.90498	0.896271	0.263903	1.89586	1.41294	1.16302	2.12162	0.970632	2.29627	2.01418	2.2798	2.3076	2.62994	2.06051	1.87629	3.83786	2.05583
P12270	Nucleoprotein TPR	TPR	1.90361	2.61872	2.73462	2.58793	2.38976	2.17386	2.3923	2.40875	2.84756	2.2775	2.27764	1.92703	1.14805	1.19103	1.02652	1.25278	-0.831909	0.553948	2.61371	2.20288	2.44633	2.18696	4.16936	3.72681	3.18248	2.2597	2.09529	2.70412	2.52381	3.10112	2.33365	3.04696	1.99996	2.19294	-0.944908	1.17606	0.266208	0.51826	-0.681551	1.39939	-0.355984	-0.58968	NaN	1.80024	1.60911	1.63815	2.97637
P0DMV9	Heat shock 70 kDa protein 1B	HSPA1B	4.79529	4.90329	4.89329	4.80862	4.83917	4.56669	4.79648	4.51674	4.87079	4.71277	3.83495	3.99432	4.32412	4.54937	4.30387	4.7276	4.39596	4.42546	4.39906	4.45573	4.59071	4.38439	6.2465	5.90449	5.7251	5.4348	4.72938	4.64566	4.29172	4.19877	4.03506	3.41791	3.29339	3.14318	2.66521	3.0314	2.91595	2.82944	3.23797	3.27587	3.04082	3.46855	3.20101	2.99924	2.27063	3.96656	6.11468
P55072	Transitional endoplasmic reticulum ATPase	VCP	5.40002	5.48494	5.68907	6.27938	6.13332	5.72221	5.88947	5.9746	6.02123	6.29721	5.23137	5.2581	5.79155	6.12869	6.22832	5.99033	5.6075	6.50598	5.0533	5.13916	5.3022	5.23364	6.17584	6.08222	5.781	5.7576	5.94753	6.11359	6.29314	6.25492	6.1448	6.21527	6.35822	5.43966	5.22148	5.43136	5.74113	5.86656	5.12403	5.62137	5.91103	6.09061	5.16133	5.46447	4.06215	5.67219	6.59531
P60709	Actin, cytoplasmic 1	ACTB	NaN	NaN	NaN	NaN	NaN	NaN	NaN	NaN	NaN	NaN	NaN	NaN	NaN	NaN	NaN	NaN	NaN	NaN	NaN	NaN	NaN	NaN	NaN	NaN	NaN	NaN	NaN	NaN	NaN	NaN	NaN	NaN	NaN	NaN	NaN	NaN	NaN	NaN	NaN	NaN	NaN	NaN	NaN	NaN	NaN	NaN	-3.25597
P33176	Kinesin-1 heavy chain	KIF5B	0.975898	1.56419	0.953319	1.69278	0.952071	0.818436	-1.14243	-0.00818634	-0.844606	-0.672281	0.755611	-1.34098	-3.11569	-0.456848	-1.595	1.29861	-1.75963	0.337173	1.32402	1.67894	2.4472	2.28327	3.86298	3.72624	3.33525	3.11685	1.9884	1.44284	0.507983	0.667187	0.902298	0.458235	0.902174	1.62269	1.70719	1.87429	1.68723	1.15176	-2.40897	0.574404	-0.0202217	-0.930933	-0.155697	-0.0593166	1.90582	2.9332	4.34159
P12814	Alpha-actinin-1	ACTN1	3.73256	3.96493	3.70976	3.51113	3.29776	3.35942	3.17118	2.86397	2.7643	2.57429	3.6269	4.18806	2.29394	2.07465	2.02292	1.39356	1.15852	1.54883	3.5392	4.3678	5.10807	4.92348	2.64564	2.57763	2.8313	3.50179	3.29881	2.46689	3.04602	2.73936	2.5528	4.49846	1.86366	3.86475	4.07791	4.65852	4.75862	5.05061	1.02665	2.13434	-0.312273	1.5685	0.615211	1.52292	2.48597	4.0901	3.30844
P11142	Heat shock cognate 71 kDa protein	HSPA8	4.55359	4.71091	5.01732	4.67384	4.69148	4.37616	4.6066	4.21895	4.17956	4.26823	4.73455	3.86917	3.87723	4.24706	3.99179	4.05852	3.84312	3.43696	5.16157	5.88027	6.37486	6.21937	6.95073	6.87604	6.64313	6.35066	5.61655	5.50138	5.23166	5.10174	4.74662	4.69598	4.08066	4.12315	3.58549	3.55503	3.60396	3.56048	2.7795	2.37838	2.24153	2.90843	2.87773	3.37894	4.44202	6.36421	5.2156
P11216	Glycogen phosphorylase, brain form	PYGB	3.7269	3.73015	3.85768	3.13254	3.87526	3.31026	3.29704	3.47579	3.26639	3.4575	2.23713	2.11826	3.37751	3.62648	3.15738	3.4749	2.85967	3.36672	3.8699	4.10409	4.08485	3.7258	5.66695	5.66083	5.58178	5.38914	4.94392	4.60651	4.49785	4.50619	4.34536	3.12142	3.45933	3.0771	2.95322	2.53975	2.42209	1.92566	2.19814	2.65945	2.43838	1.73785	2.69875	4.00704	3.65228	3.61312	7.31321
Q86VP6	Cullin-associated NEDD8-dissociated protein 1	CAND1	4.96683	4.89191	5.01156	4.80265	4.86415	5.0092	4.97201	5.11443	4.81726	5.12031	5.33762	5.58279	5.62808	5.66006	5.4281	5.38304	5.7781	5.39956	4.58395	4.5583	4.75813	4.89357	5.39312	5.22602	5.02372	4.96168	4.93883	4.97654	4.99826	4.75491	4.70393	4.28967	4.59744	5.00647	4.89578	5.06127	5.25018	5.06739	5.79603	5.50381	5.46336	5.75862	5.10558	4.92234	4.92795	4.87498	5.95898
P20700	Lamin-B1	LMNB1	3.82309	3.95793	4.16702	3.92701	3.46176	3.42816	3.39832	3.04757	2.89537	3.67287	4.51762	4.03739	3.90526	3.86799	3.8709	3.84816	1.98118	3.50917	4.38784	4.62365	4.86439	4.83053	5.93437	5.33968	4.76152	4.12546	3.50588	3.30341	3.08627	3.08142	2.92139	2.94563	3.41837	4.27848	4.43284	4.41687	4.36999	4.3719	4.60036	4.14928	4.37854	4.52253	4.57614	4.9964	5.66937	4.80309	4.80988
Q6P2Q9	Pre-mRNA-processing-splicing factor 8	PRPF8	2.22706	1.86387	1.69689	0.94636	1.22925	1.08633	1.11974	1.43797	0.444761	1.59604	1.26312	2.02614	1.79604	1.61705	1.49418	1.96954	2.15532	1.21797	1.04976	1.87402	2.84356	3.09929	4.0588	3.36819	2.62417	1.81127	1.27714	2.0037	1.66799	2.0067	1.02316	1.10962	1.43574	1.60466	2.10332	1.9801	1.33069	2.14724	1.64283	1.0658	1.81616	2.0524	1.36033	1.49705	0.158031	3.41692	4.30127
P04406	Glyceraldehyde-3-phosphate dehydrogenase	GAPDH	7.14401	7.51711	7.60848	7.30173	7.52907	7.34491	7.41936	7.27114	7.54605	7.50406	6.38189	5.57418	7.40232	7.3542	7.20994	7.33265	7.20148	7.21421	9.68662	10.2252	10.5007	10.4887	8.27831	8.46255	8.79373	8.76835	8.12166	8.25181	7.91191	7.78831	7.48921	8.25803	6.34455	5.66209	5.49028	5.10572	5.00074	4.702	5.33205	5.80657	6.0583	5.91202	7.5837	8.00731	8.25911	10.0682	4.75524
P78371	T-complex protein 1 subunit beta	CCT2	3.84986	3.6091	3.50881	2.91022	3.24236	3.05556	3.16526	2.18044	3.19703	2.24471	0.0562134	-0.40036	2.20191	2.1174	1.56153	1.73691	0.000104904	1.83517	3.36217	3.90652	4.57724	4.45636	4.70289	4.7012	4.66295	4.5328	3.30431	3.47906	2.61235	3.23276	3.14468	2.58714	1.18331	0.61086	2.05169	1.62171	-0.462611	1.39049	0.424561	1.47164	0.200958	-0.230865	0.161066	1.1112	2.21787	4.57288	4.77128
Q9NYU2	UDP-glucose:glycoprotein glucosyltransferase 1	UGGT1	2.19822	2.46727	2.36099	2.45775	2.31443	3.95563	2.63536	1.47516	2.76417	4.22352	2.45673	3.33318	2.39125	2.49971	2.54738	2.31947	1.30935	2.69235	3.4318	3.51223	3.18449	1.92227	3.09537	3.00082	2.54059	2.17609	2.53495	2.58487	2.55968	2.80797	2.68899	2.8666	2.59249	2.6445	2.61001	3.01647	3.04441	2.74141	1.27698	0.929768	0.315241	1.17438	0.545279	2.49486	3.06372	2.519	3.6951
Q7Z6Z7	E3 ubiquitin-protein ligase HUWE1	HUWE1	2.39189	2.30484	2.21601	2.39205	1.88509	2.08253	2.17776	1.91288	1.37126	1.4267	2.03252	2.25417	2.01295	1.77594	1.75384	1.66382	2.007	1.81669	1.16475	1.56629	2.23607	2.16959	3.18115	3.61096	3.28989	2.92366	2.55618	2.47127	2.58489	2.48733	2.14676	1.50984	1.60672	1.70198	1.75564	1.56597	1.63534	2.05756	1.63742	1.6411	1.04938	1.80133	1.6273	0.971561	0.109616	2.53893	3.33891
P13010	X-ray repair cross-complementing protein 5	XRCC5	2.72342	3.08254	2.82504	2.20663	2.54045	1.79051	2.21513	1.48262	1.94633	1.74117	-0.070137	1.70441	1.75732	1.72892	1.04102	1.16153	0.123783	0.827672	2.56211	3.4605	3.84978	3.75762	5.23343	4.91572	4.39325	3.29275	2.07997	2.64513	2.25861	2.662	1.99456	1.12587	0.52533	0.875085	1.58591	0.466177	-0.151599	0.359475	-0.559956	-1.58478	-0.823151	-2.64612	1.84854	1.39122	2.19167	3.56377	5.16508
P16144	Integrin beta-4	ITGB4	4.12096	4.05432	4.27124	5.04351	4.07316	3.46824	3.90682	4.31088	3.4316	3.79571	3.73807	3.20019	3.77663	3.64544	3.84472	3.881	3.33742	3.40048	2.42325	2.47448	2.39788	2.39552	4.54027	5.68691	5.43425	5.37661	5.7033	5.5843	5.33033	5.0807	4.81007	4.23107	4.36995	4.38498	4.05314	3.76429	3.81567	4.2045	3.47966	3.94824	4.22886	3.689	3.25561	2.73633	2.43839	2.31355	3.43004
P51884	Lumican	LUM	10.1803	10.6962	10.9668	11.1019	11.1537	11.3273	11.4441	11.5301	11.6343	11.6677	10.4938	9.08047	11.7424	11.8998	11.7895	12.0782	11.8391	11.958	10.6439	9.85241	7.81243	6.78486	5.38733	5.1506	7.17102	8.39073	10.0889	11.0115	11.1902	11.4977	11.5457	10.9627	11.3623	10.8231	10.8428	10.4912	10.2556	10.2793	11.1379	11.193	11.1683	11.223	11.138	10.5664	9.15018	5.05788	6.26503
Q7L576	Cytoplasmic FMR1-interacting protein 1	CYFIP1	2.24462	2.26286	1.3664	2.23437	1.51713	1.06433	1.6924	1.23121	2.0011	0.322311	2.00881	-0.315159	0.936901	1.19326	0.636593	1.15844	1.17651	1.23378	1.28994	0.452826	0.912813	0.461617	3.63038	3.20869	2.78812	2.37379	1.71141	1.62553	1.14318	1.81518	2.26824	0.717754	1.63801	1.55143	1.59197	1.01464	0.884433	1.42771	1.2245	1.88298	0.497662	-0.728064	0.978848	1.5942	1.27252	1.8578	5.4696
P21810	Biglycan	BGN	9.23356	9.19435	9.15823	9.23129	9.17008	8.97146	9.1404	8.98203	8.89647	8.56719	7.20874	6.92165	7.93337	7.93702	7.88511	8.10264	7.29869	7.68521	6.0797	5.58206	4.11943	3.39839	3.28261	3.69461	6.56573	7.72871	8.92591	9.55156	9.53317	9.74219	9.54135	8.26787	8.42062	7.87926	7.48228	6.79611	6.41935	6.34211	6.25914	6.4563	6.12727	6.26392	6.06844	6.00001	4.53946	2.46708	2.97898
P01023	Alpha-2-macroglobulin	A2M	2.62481	2.52524	2.86575	2.91955	3.12576	3.05696	3.16641	3.22633	3.4817	3.64491	1.95512	2.00013	3.58949	3.80968	3.60499	3.8592	3.06991	3.54604	3.0062	3.16067	3.43963	3.06791	3.02125	2.12296	1.36785	1.17838	-0.789465	1.76918	1.73495	1.30899	1.80238	1.0882	1.31384	-1.25943	-2.48049	0.410067	-1.80954	-0.0639448	1.76245	1.44184	0.088707	1.62071	1.4064	3.31238	3.60458	2.63269	4.92351
P25705	ATP synthase subunit alpha, mitochondrial	ATP5F1A	5.72339	5.88173	5.6836	5.23203	5.32552	5.13674	5.02207	4.90506	4.63974	4.67384	4.21038	3.84244	4.56678	4.47617	4.23112	4.10752	4.06201	4.10046	7.27003	8.32658	9.1482	9.29919	6.97314	6.78197	6.45929	6.11339	5.18611	4.8405	4.83524	4.59804	4.45167	5.02268	3.76728	4.24065	3.63862	3.66401	3.36295	3.00324	3.22473	3.37769	3.07053	3.66134	4.69055	4.72742	6.42213	9.36215	5.5921
Q02413	Desmoglein-1	DSG1	2.27479	1.31581	1.13513	1.27301	1.56651	2.32168	1.79533	3.4131	2.58431	3.0982	3.76003	3.83848	4.22075	3.66104	3.9813	3.41935	4.20835	4.53374	3.00429	2.90805	3.09007	3.90127	5.49499	4.91141	4.60684	4.34627	3.67204	3.76533	3.87119	3.35018	3.57727	4.89347	3.67364	2.82939	2.86789	2.59013	3.15359	1.24519	4.42137	4.81663	6.41139	2.92494	4.46781	3.27862	3.62034	1.88092	6.30463
P08758	Annexin A5	ANXA5	6.98242	7.16689	7.10451	6.77635	6.6851	6.55474	6.54555	6.20877	6.09681	5.98091	5.18113	4.07767	5.76066	5.64772	5.50031	5.42175	5.3443	5.29953	6.39478	6.86143	7.47219	7.71939	5.41365	5.58702	5.36175	5.0215	4.65765	4.80805	4.74445	4.88561	5.10952	5.3312	5.36822	4.98385	5.24518	4.96748	4.60552	4.12912	4.64849	4.4693	4.47684	4.94136	5.76963	5.21698	5.62234	7.73547	7.48405
P35221	Catenin alpha-1	CTNNA1	1.49975	1.74808	1.62361	-1.15037	1.35764	0.369526	1.00949	1.20356	1.23952	0.984734	4.59284	0.784513	0.759941	0.651699	0.356535	1.09321	4.58397	0.217854	2.08682	2.93439	3.901	3.90227	4.42479	4.37897	4.08286	3.48202	2.13235	1.32821	1.10535	1.09942	0.622637	1.25655	1.86979	1.21937	1.0834	0.750648	4.99053	4.90358	4.8064	4.51645	4.12949	4.40342	-0.141684	1.51247	0.507791	4.21092	3.99041
P35749	Myosin-11	MYH11	0.999003	-0.414002	-1.18304	-1.10477	0.710889	NaN	-1.48008	0.785887	-0.60549	-2.22236	1.51168	1.8261	0.982655	0.770348	0.358789	1.18044	1.58289	0.768239	-3.20095	-0.435843	-0.878876	-0.238873	-2.60756	-0.537188	0.751556	1.16406	1.4657	0.95809	-0.49425	-0.847771	0.972248	0.0399685	-0.327234	0.0834951	1.04975	1.40831	1.10783	1.35713	NaN	1.01998	-0.540148	-1.27671	-0.761465	0.956219	1.0653	0.73262	-1.17736
P02751	Fibronectin	FN1	4.55006	4.24054	4.15196	4.40901	4.49165	4.29628	4.44358	4.21134	4.50941	4.3618	2.89744	2.15838	4.06252	4.21514	4.20537	4.24087	3.96767	4.05961	4.78853	4.76518	3.98158	3.31486	0.572271	0.346876	0.887251	0.823528	1.26103	2.43272	2.3125	2.11174	2.22626	1.77518	1.81651	1.64966	-0.054203	0.430525	1.49031	1.02213	-1.78024	NaN	2.28851	2.14273	2.94348	4.80659	5.40768	0.760944	1.86778
P14923	Junction plakoglobin	JUP	3.07505	2.74736	2.36378	2.72228	2.75032	3.07562	2.99488	3.18205	2.5157	3.86606	3.87735	5.19444	4.48145	3.80454	5.34759	3.43598	4.15814	2.87748	2.49564	3.08502	3.43957	3.97644	7.72615	6.97577	6.36215	5.89777	5.08394	5.25715	4.97286	4.60559	4.45221	7.43175	2.07854	3.35676	4.20334	2.96757	3.93674	3.02628	3.92786	4.72653	7.1385	2.93633	4.62582	1.93052	1.44766	4.32153	8.03309
P00352	Aldehyde dehydrogenase 1A1	ALDH1A1	3.77852	4.17852	4.24414	4.25986	4.12257	4.04019	4.21432	4.38335	4.50182	4.84601	3.8361	3.60969	5.00201	5.26717	5.20745	5.47195	5.06337	5.23575	4.56068	3.96712	3.28135	3.6718	7.9273	8.20062	8.16583	7.95101	6.98404	6.78698	6.29514	6.01976	5.69567	2.86738	3.47941	3.68008	2.91361	2.70018	2.1797	1.94432	2.71368	2.48296	2.64961	2.5101	2.81318	3.84897	3.82207	4.11118	3.96681
P52272	Heterogeneous nuclear ribonucleoprotein M	HNRNPM	3.42704	3.80408	3.49067	3.37009	3.16205	3.14577	3.12283	2.3605	2.71574	2.59425	1.52304	2.31446	2.27064	1.01494	1.50973	2.29273	2.44811	1.34983	3.57632	4.2266	4.65554	4.43276	6.45813	6.36149	6.12291	5.59933	4.51288	4.32782	3.85215	4.13377	3.30631	3.0147	2.5391	3.29964	0.663633	2.7183	1.17654	1.23693	2.4638	-0.204552	2.15358	1.78374	2.5017	2.35614	2.23323	4.79067	5.79236
P11047	Laminin subunit gamma-1	LAMC1	2.56859	3.06873	3.36964	3.1536	2.62816	2.81321	2.89718	2.42916	2.51423	2.23032	3.7388	4.41525	2.06494	1.76248	2.11899	2.62569	2.05274	2.19408	6.51809	6.4385	5.9932	5.55877	0.920183	1.27254	2.09308	2.82808	3.25198	2.31801	2.64575	2.58227	2.52984	1.69484	1.33234	3.93247	3.98011	3.46865	3.65892	4.32732	1.50505	3.48895	1.43935	1.76943	3.02156	4.94864	6.03382	2.73475	1.304
Q6ZRV2	Protein FAM83H	FAM83H	2.84581	2.56597	2.91451	2.49858	2.68381	2.6917	2.66696	2.96037	2.51286	2.46048	1.23952	0.668583	2.02532	1.80831	1.69417	2.0506	2.04828	1.5715	1.57638	1.47937	0.133129	0.591788	3.82158	3.80034	3.41629	3.21259	2.60558	2.92555	2.31846	1.77823	2.00244	1.64384	2.03033	1.06704	0.139853	0.718477	1.57255	1.77131	1.66584	2.51761	2.40906	2.00414	2.0752	1.74925	-0.215423	0.6325	3.48894
P50851	Lipopolysaccharide-responsive and beige-like anchor protein	LRBA	1.02425	0.781615	0.711078	1.48007	1.25871	1.05018	0.60256	1.265	1.32542	1.76831	1.53264	0.182932	1.26833	1.15696	1.38183	0.651747	0.846104	1.2613	0.775356	1.22265	1.8804	2.00302	3.0773	3.10249	2.66777	2.56559	1.67648	1.19579	0.872535	0.959661	1.01436	-1.41786	0.024313	1.02512	1.01612	1.40039	1.47297	-1.11025	2.05944	NaN	0.747822	0.640491	1.02716	-0.915956	2.38875	2.3843	4.02399
Q16787	Laminin subunit alpha-3	LAMA3	3.35514	1.60087	-0.0232344	-0.43195	1.59032	-0.505074	-0.307074	-1.0386	0.584208	0.339767	0.693966	0.138294	1.41481	1.74921	1.81818	1.62282	2.4967	0.713094	0.203127	0.736493	0.338882	-1.29862	1.54719	1.70811	3.20841	3.23566	2.86541	2.22871	1.04954	1.20365	1.6307	-1.28722	0.138468	0.658917	1.30533	0.87681	-0.950002	0.91431	-0.432421	-2.02064	0.344427	-0.552174	0.195702	1.7198	1.4141	-0.199173	1.41334
Q9BXK5	Bcl-2-like protein 13	BCL2L13	3.1412	3.30871	3.41428	3.4011	2.91413	2.86278	2.89816	2.63784	2.17269	1.88627	1.73591	1.46821	1.68652	1.59848	0.901756	0.65671	0.748747	0.100924	4.5136	5.82282	6.48597	6.26902	5.21132	5.13482	5.21643	5.08839	4.39293	3.61239	3.01744	2.66114	2.55305	1.57168	-1.10705	3.44706	0.793928	3.93823	4.21999	4.23772	-2.15176	-0.736845	0.619747	-0.263159	1.42479	1.29854	3.95972	6.88379	4.242
P07942	Laminin subunit beta-1	LAMB1	0.834718	1.46455	1.9434	1.9312	1.38748	1.67146	2.45893	2.26998	1.18967	0.191574	1.81647	2.91982	-0.185791	-1.11035	0.649847	2.78133	2.33539	2.29869	6.83312	6.79525	6.14555	5.50297	2.65793	2.78119	2.39791	2.23885	2.23022	1.97239	1.86084	0.930567	0.400494	1.56721	2.69062	2.17309	2.73797	2.28493	1.90841	2.2699	0.806444	2.59874	0.373344	1.00055	3.26748	5.42037	6.36472	1.81479	1.62691
P18206	Vinculin	VCL	3.95254	4.05476	3.94486	4.16933	3.95109	3.62465	4.01198	3.71949	3.78523	3.71385	2.91927	2.75372	3.03346	3.44069	2.91144	3.20012	2.56701	3.14085	3.04558	3.36146	4.04287	4.08364	5.88999	5.71824	5.39905	5.23868	4.7058	4.21641	4.17416	4.10934	3.94382	4.78524	3.37383	3.52744	3.07221	3.27524	3.00317	3.66251	3.26508	2.84851	2.48724	2.41311	2.6787	2.08629	3.43752	4.68942	4.49431
P19012	Keratin, type I cytoskeletal 15	KRT15	1.66533	2.40887	2.05276	3.07626	2.85194	1.67723	2.30474	4.01684	2.536	1.80649	2.51581	2.02897	4.3226	2.41238	2.08544	1.5264	2.27855	1.56918	-0.636055	1.52969	-0.455254	-2.52393	0.115957	-0.160728	0.835789	1.0427	0.120401	1.44097	1.61976	3.12867	2.17043	1.84531	2.194	0.955457	2.90255	2.79121	1.69312	2.44635	2.04638	2.09596	1.58049	1.69998	1.15892	4.40727	-0.368609	0.962307	-1.78016
O43491	Band 4.1-like protein 2	EPB41L2	1.81139	2.55329	2.25387	2.20826	1.99494	2.54053	2.41243	2.757	1.93859	4.07936	3.01168	2.80722	2.6149	1.79114	2.41652	2.75028	1.73288	2.23614	3.2017	3.86998	4.63121	4.63018	1.7885	1.97675	1.43437	2.10391	1.72609	1.82988	2.14421	1.85679	2.37813	2.32919	2.69785	2.15984	3.27747	2.43571	2.69574	2.59642	2.10199	2.91868	3.61435	1.75894	2.56056	2.38821	2.84907	4.90629	1.54218
Q16531	DNA damage-binding protein 1	DDB1	5.19252	5.5863	5.03042	4.36286	5.53057	5.6348	5.53317	4.7928	6.45719	5.6354	1.47803	-0.0740566	4.32585	4.79539	4.12531	4.49507	3.8341	4.94817	5.905	5.82802	5.39453	5.02277	5.21096	5.00542	4.58157	3.94269	3.39281	4.26208	4.14167	4.82526	4.5856	4.05369	4.24125	1.96863	2.2862	1.60023	-1.71971	0.94218	2.9294	3.12783	2.99481	-1.09396	0.535191	5.58139	1.61509	4.84573	4.88218
O75533	Splicing factor 3B subunit 1	SF3B1	0.762326	1.03708	-0.208861	-1.0369	0.345332	-0.976046	0.216631	1.36161	1.17657	1.80322	0.79064	1.08929	NaN	-0.0224571	1.78601	0.552952	1.18597	1.20345	1.40689	0.879468	2.15624	2.12084	3.81393	3.28234	2.38195	1.69144	1.02649	0.3291	-0.692288	0.343969	-1.47627	1.07273	1.55222	0.755376	1.42384	2.03116	0.108582	0.87198	2.18217	1.21689	2.58575	3.41585	0.89525	1.40061	1.75473	2.63589	3.35943
P01031	Complement C5	C5	2.92247	3.48004	3.32115	3.60668	4.21649	3.53452	4.47691	4.57005	5.02483	4.90187	3.78412	3.29133	4.91592	5.0925	5.0906	5.13265	4.95637	5.19233	4.97623	4.75845	3.95919	3.10257	1.86839	0.278946	0.205639	1.52586	2.88312	3.47541	3.60612	4.0783	4.1045	3.58508	4.4008	4.01939	3.68712	3.57595	3.52386	2.93969	3.50072	3.48738	2.78699	3.29971	4.39713	5.53456	5.72566	0.897305	1.8952
P05783	Keratin, type I cytoskeletal 18	KRT18	2.7897	3.15194	3.9098	3.96664	3.90351	3.78547	3.97165	4.12969	4.83817	4.70424	4.30375	3.39816	4.82593	5.11611	4.98638	5.22785	5.18852	5.17366	4.5826	4.27361	4.39474	4.18071	6.10022	6.284	5.92255	5.61458	5.08086	4.89948	4.92511	4.98473	4.78161	4.38126	4.84921	4.75627	5.11963	4.39826	4.1524	3.78363	3.7292	3.65752	3.56021	3.38105	4.04015	4.35217	4.89561	4.63502	5.37079
Q5T4S7	E3 ubiquitin-protein ligase UBR4	UBR4	-0.326631	-0.3166	1.42712	-1.79608	1.50861	-0.353806	-0.920568	-0.0191898	0.420835	-0.136684	1.68073	0.446678	0.538588	0.0999928	0.155987	0.365118	-1.06074	-0.654588	-0.53381	0.53424	0.867977	1.04752	2.92926	1.54125	2.89648	2.53624	-0.527498	0.107573	1.12817	1.1163	0.52062	-0.123713	-1.37098	NaN	-0.518959	0.8158	0.464448	-1.37282	2.00931	-0.0802364	0.321499	-1.88421	NaN	0.952101	2.06565	1.81748	2.91043
P30101	Protein disulfide-isomerase A3	PDIA3	5.22645	5.59618	5.47615	5.17892	5.2043	4.96023	5.03806	4.69459	4.65934	4.49093	3.40667	2.86187	4.17555	4.07849	4.06173	4.0276	3.99131	3.87341	4.74757	5.00348	5.46907	5.61794	5.93385	5.85023	5.44622	4.95318	4.52835	4.42361	4.11511	4.1167	4.15024	4.24563	4.2622	3.90836	3.92772	3.46449	2.80873	2.43269	3.25998	2.83109	3.25281	3.25966	4.12203	3.6923	4.03472	5.99615	6.129
Q13423	NAD(P) transhydrogenase, mitochondrial	NNT	0.810729	0.551181	0.449347	0.874241	-0.987874	0.67124	-0.184633	0.924927	0.857023	-1.83197	-0.2377	0.465778	0.68821	0.826027	-0.488403	-0.072834	NaN	0.58916	3.8056	5.04058	5.82364	5.90323	2.78364	2.75299	2.5516	1.94065	0.501959	0.627594	1.01097	1.09699	-4.0221	0.309307	-0.540493	0.181523	NaN	0.218262	-1.20825	0.57923	NaN	-0.948473	-0.854868	1.05408	-0.469055	0.0532932	3.09476	5.97355	1.50705
Q14764	Major vault protein	MVP	2.05373	1.65632	0.922444	-1.56523	0.494662	1.96065	0.852278	0.735485	2.51588	-0.804464	-0.560116	1.14824	NaN	-0.402481	-0.706114	NaN	-0.023428	0.97277	1.13556	2.20296	2.32808	2.60874	4.9265	4.91868	4.36118	3.99097	2.57441	1.83349	1.29323	1.1938	0.280912	0.634998	-3.41044	0.0625029	-1.06087	-1.50141	-1.33311	-0.242909	-0.943892	-0.513218	NaN	-3.04139	-2.44826	-0.243086	-1.28405	3.16391	5.39751
Q8WUM4	Programmed cell death 6-interacting protein	PDCD6IP	3.10473	2.79414	2.90302	2.00848	2.64058	2.5042	2.92482	2.11835	2.87434	2.8189	0.497223	2.82266	2.2985	2.70979	2.26629	2.6739	0.776527	2.56475	3.217	3.62973	4.3291	4.19714	5.12857	5.267	4.96517	4.63407	3.62064	3.18818	3.05336	2.53263	2.39994	3.31484	-0.650002	0.580806	0.988911	-0.249487	-1.38166	-1.24608	0.0816097	-1.28836	0.935879	-0.32601	0.364742	1.49803	1.8228	3.99262	5.5954
P68371	Tubulin beta-4B chain	TUBB4B	2.45847	1.76392	1.65511	1.981	1.40304	1.2783	1.1523	1.21975	1.49562	1.43579	1.10317	-0.65596	1.41218	0.741314	0.777248	1.28063	1.82112	0.784232	1.92805	2.26092	2.98319	2.85429	4.23147	3.76899	3.26674	2.64204	2.39734	2.11584	2.25754	1.92096	1.37679	1.33753	1.42158	1.40528	1.25704	0.779558	0.0403242	-1.43269	0.0579395	-0.567543	1.19906	1.28628	1.04683	1.30586	0.856122	3.16963	5.12502
Q14203	Dynactin subunit 1	DCTN1	2.9886	2.39965	2.3046	2.96605	2.0882	2.62201	2.38521	2.53209	1.8844	1.75413	2.89138	3.39239	1.27983	1.07767	0.714121	-0.212101	-2.86584	1.54657	0.18775	2.12421	2.53184	2.52717	2.85079	2.657	2.41419	2.1987	0.508638	2.46351	2.57844	2.87953	2.66618	1.44368	2.33075	2.84791	2.45998	2.76008	2.70861	3.33306	2.0332	2.60151	2.43095	1.09527	1.41418	0.555788	0.8873	2.52379	3.33536
Q9P2E9	Ribosome-binding protein 1	RRBP1	2.77222	3.20755	2.99586	2.60951	2.44162	2.40933	2.54975	2.14582	2.33657	2.47332	1.75189	8.1893	1.88934	1.72809	1.97216	2.29706	1.9834	1.82781	1.0076	-0.0300837	1.24685	1.31816	3.59903	3.67909	3.38406	2.33006	1.70499	1.94339	1.70048	1.70112	1.67122	2.52269	2.69083	1.16134	1.79744	1.94581	1.64888	2.04885	1.5596	2.03772	2.07208	2.18533	2.11711	0.751387	0.0699606	2.65483	3.49403
P08729	Keratin, type II cytoskeletal 7	KRT7	9.29493	9.39684	9.63495	9.75896	9.73376	9.8179	9.82743	9.88222	9.97996	9.96882	9.79466	9.59668	9.83198	10	9.91766	10.2385	10.3945	10.1577	8.52353	7.65366	5.51426	4.51606	4.24767	4.59909	6.63767	7.79838	9.16663	9.34366	9.4685	9.75486	9.66916	9.37327	9.85873	9.68262	9.42728	9.68876	9.77326	9.82594	10.156	10.2745	10.097	10.2893	9.73685	9.0252	7.35197	3.70386	5.62366
P04075	Fructose-bisphosphate aldolase A	ALDOA	6.03598	5.84977	5.99139	5.73383	5.64041	5.46579	5.47862	5.70409	5.51118	5.65299	4.78883	4.30873	5.53876	5.6547	5.46118	5.71448	5.35475	5.52817	7.22018	7.66526	8.01452	8.06803	6.77202	6.99325	7.01917	6.95086	6.19639	6.05467	5.53422	5.61915	5.13478	6.70199	4.37269	4.21442	4.1923	4.13003	3.93448	3.94466	3.63774	4.26024	3.77691	4.02353	5.27681	5.5122	5.86142	7.6881	3.24345
P08123	Collagen alpha-2(I) chain	COL1A2	12.6994	12.5249	12.6803	12.9355	12.5376	12.7638	12.8131	12.8034	12.8913	12.9454	12.7489	12.598	13.0954	13.1224	13.0829	13.4851	13.4548	13.0655	11.8076	11.0505	8.72092	7.83108	3.51178	5.63178	9.66462	11.1493	12.3577	12.8549	12.9978	13.0669	13.0234	12.4613	13.2114	13.1401	13.0057	13.0667	13.0795	12.9413	13.1973	13.3017	13.195	13.103	12.8228	12.26	10.3904	6.62305	4.44932
Q16891	MICOS complex subunit MIC60	IMMT	2.48649	2.74727	2.46106	2.40171	2.10093	1.75089	1.44499	1.64142	1.70274	1.06555	0.0496693	1.01956	1.53362	1.15681	1.16295	0.865606	0.283911	1.49584	3.70236	4.84273	5.74997	5.76657	3.81838	3.40339	3.27821	2.66758	2.01087	0.951885	1.96301	0.708	1.31885	1.91757	1.84698	1.61241	1.34581	0.720343	0.46024	1.59379	1.27007	1.46097	0.332596	0.650803	1.20034	0.72576	2.61078	5.85124	3.32354
P07996	Thrombospondin-1	THBS1	6.04777	5.6743	5.29284	5.10597	5.22373	5.10328	5.09405	5.08449	5.3966	5.29165	4.00017	3.67057	5.03466	5.06229	4.98466	5.24234	5.10163	4.94023	5.8265	5.9914	5.26957	4.61689	0.51367	2.83722	5.72923	6.4106	7.31997	7.51707	7.09737	7.01881	6.79043	5.38288	5.65716	4.92816	4.67398	4.38359	3.92795	3.62082	3.36642	3.12572	2.45975	3.73999	4.86501	6.62374	7.28413	3.25572	2.06212
P53621	Coatomer subunit alpha	COPA	2.28666	2.88594	2.61668	2.22961	2.26205	2.23729	1.94958	1.89956	1.89154	2.31909	3.00665	2.46658	2.48587	2.43952	2.58306	2.82914	2.91684	2.74706	2.53157	3.07152	3.65458	3.76288	5.08041	4.49188	3.95207	3.42487	2.89623	1.736	1.42632	1.49405	1.56646	1.70747	1.46565	2.65696	1.74581	3.00805	2.72728	2.22956	1.44001	1.6726	1.14398	1.43212	1.60303	1.12249	1.99357	4.15907	5.06988
P07814	Bifunctional glutamate/proline--tRNA ligase	EPRS1	2.52417	1.79987	2.10536	2.88496	1.48526	1.83259	2.12411	2.18144	2.04958	2.16916	2.67555	2.99638	2.54412	2.84127	2.6643	3.43328	2.96287	2.9743	2.79667	2.90594	3.57679	3.44621	4.23808	3.57586	3.53122	3.41441	2.92666	1.85489	1.62943	3.70181	2.20705	2.70186	3.16014	3.36997	2.43731	3.39768	3.30915	2.35125	3.07459	2.19214	1.5622	1.3287	1.55207	2.58683	1.74812	3.69349	4.18517
P55786	Puromycin-sensitive aminopeptidase	NPEPPS	3.1513	3.04317	3.3293	3.08247	2.39775	2.68019	2.96157	3.14956	2.94831	3.1424	2.88164	2.20192	3.24793	3.53436	3.54402	3.39444	3.48295	3.31008	3.93233	4.27392	4.5157	4.57184	3.73932	3.79004	4.0333	3.72581	3.03392	3.04204	2.8391	2.94881	3.22745	3.80228	2.43974	2.81886	2.68119	2.33631	2.65913	2.61027	2.30118	2.53561	2.42246	2.75801	2.26585	2.59701	2.76562	4.40327	6.77518
Q13885	Tubulin beta-2A chain	TUBB2A	1.83499	2.28166	1.73965	1.78003	1.61643	1.45309	0.543001	1.5541	1.50952	0.691435	1.12761	1.0269	-0.383883	-0.630413	0.887062	-0.920872	-1.23853	-0.745845	-0.341579	-3.34984	-2.35311	-3.60368	2.23846	2.37489	2.36735	1.53669	1.16865	1.03695	0.84028	1.81923	1.59321	1.0919	1.08866	-0.287812	1.14439	-0.646835	-1.33	-1.78256	-1.8073	0.381971	0.643234	-0.160475	0.517906	0	NaN	-2.9042	3.24375
Q9ULV0	Unconventional myosin-Vb	MYO5B	1.83906	-0.215213	0.613238	-0.14776	0.562036	2.10451	2.09827	1.46263	2.51175	1.25152	2.15269	3.79941	1.91328	1.36184	1.8646	0.97328	0.625282	0.526517	1.08892	1.59391	1.42657	0.135602	1.52422	1.4685	1.52293	-0.108294	0.747862	2.31911	2.39164	1.10568	2.42219	2.02483	1.3197	2.27581	2.08964	0.763168	1.69291	0.988881	1.32496	0.777519	2.80504	3.46318	2.08931	4.32792	2.11101	-0.0345287	3.66814
P40939	Trifunctional enzyme subunit alpha, mitochondrial	HADHA	3.82303	3.71904	3.56674	2.7744	2.81886	3.05013	3.22131	2.3497	2.03129	2.33311	-1.48049	0.501993	1.81533	2.2549	1.2999	1.51649	1.13535	1.7577	3.97775	5.12653	5.87614	5.88344	5.11449	4.88213	4.59728	4.38833	3.32429	2.68291	3.09374	2.65808	2.39295	3.47357	1.4582	1.52086	1.39661	1.45375	1.38064	1.19433	1.80796	2.54031	0.618519	-0.312838	0.297071	-0.76704	2.9589	5.93431	3.90746
P00558	Phosphoglycerate kinase 1	PGK1	6.30151	6.4566	6.42515	6.15853	6.25798	6.16948	6.18336	5.87771	6.14518	6.07586	5.28466	4.79492	6.08687	6.21532	6.01558	6.18471	5.89334	6.0543	8.17783	8.29278	8.23645	8.43175	6.7586	6.87103	6.85284	6.68902	6.029	6.01353	5.70464	5.77253	5.62327	5.86124	5.26218	4.86928	4.45643	4.27725	4.238	4.18411	4.59142	4.79862	5.39987	5.58998	6.40247	6.54916	6.65464	8.61102	4.11151
Q93008	Probable ubiquitin carboxyl-terminal hydrolase FAF-X	USP9X	0.78616	0.338641	0.170758	-1.15984	0.00498867	-0.108397	-0.937496	0.00525665	-1.90488	-0.502783	-0.177744	1.85418	1.28238	0.529936	-0.223564	0.12966	2.29242	1.52311	1.53631	2.09809	2.221	1.80336	2.62233	2.48644	2.21414	1.11396	0.27046	0.428551	1.33293	-1.05782	-0.693218	-0.200418	-0.00616837	0.309283	-0.326942	0.0262566	0.463248	-0.415614	0.310143	-0.0652008	-0.431313	-0.17914	-0.401617	1.44703	2.44183	1.9542	3.24774
P50570	Dynamin-2	DNM2	2.93824	2.72356	2.48806	2.17328	1.64683	1.47433	2.00333	2.22583	1.52732	2.08236	1.16231	2.28282	2.57678	2.23023	2.36679	2.3798	2.73194	2.48378	3.63335	4.46441	5.03944	4.94157	3.52375	3.21744	3.11101	2.83376	2.2987	1.76994	2.38054	2.36611	2.25744	2.37493	1.98631	2.37985	2.17255	2.31164	2.39823	2.27564	2.61028	3.17301	2.12611	1.65177	2.12964	1.42609	2.16333	4.80732	4.49486
Q92614	Unconventional myosin-XVIIIa	MYO18A	4.72281	0.978196	0.639354	0.974808	0.605388	1.04442	1.25938	-1.30756	0.000154495	0.0988102	2.88124	3.56154	1.59558	-0.373436	0.641069	0.220985	1.16693	-1.02871	0.390493	0.248181	1.91732	1.69424	1.60691	1.88049	4.34972	4.69565	4.63978	3.71181	3.22678	-0.389669	1.11377	0.634972	1.02085	1.28606	2.17875	2.31884	2.09513	2.25952	1.72351	1.74381	-0.131224	1.37189	-0.84091	1.77418	-0.0956697	1.61715	2.95503
P16615	Sarcoplasmic/endoplasmic reticulum calcium ATPase 2	ATP2A2	3.38553	3.30122	3.5232	3.21934	3.21736	3.18759	3.13053	3.5104	3.31695	3.4791	2.08413	1.03627	3.57867	3.52335	3.39882	3.47367	3.75239	3.51044	2.48487	1.8792	1.99721	2.45293	4.19499	4.2013	3.73189	3.38298	2.90288	3.38977	3.20585	2.92893	2.9546	3.12757	2.68244	2.8057	2.95146	2.68772	2.44978	1.48138	3.93312	3.75074	3.58821	3.78074	3.28403	2.74562	0.986764	3.21431	4.61384
Q9H2G2	STE20-like serine/threonine-protein kinase	SLK	2.14824	1.85873	1.88409	2.16453	2.04057	1.85061	1.46071	1.73887	1.9286	1.66859	2.1239	2.39074	3.49958	1.60675	1.65677	1.83143	2.13244	2.30093	2.26399	2.51401	1.56591	1.24626	3.10914	2.87814	2.89787	2.775	2.24393	1.60078	1.40134	1.76336	1.14522	1.617	1.86296	2.27092	2.19514	2.65662	2.88173	2.52045	2.35327	2.44682	2.14131	2.15486	1.48494	2.42765	0.952651	1.18753	3.69726
Q08211	ATP-dependent RNA helicase A	DHX9	2.95369	3.07317	3.00067	2.12016	2.42584	2.13283	2.39192	1.83422	1.90956	2.00809	1.06139	3.08239	1.67558	1.49344	1.45198	0.835762	1.99466	1.53746	6.46704	6.23398	3.90706	5.12251	5.39732	4.77168	4.44446	3.62574	2.79064	2.47338	5.60788	5.53818	5.43555	2.01043	1.61753	2.60583	2.26504	0.792814	1.6057	0.495557	2.26443	2.20571	1.84222	2.25947	1.81459	2.00603	2.26797	4.3121	5.43001
P54652	Heat shock-related 70 kDa protein 2	HSPA2	1.34036	1.2956	1.54445	1.86814	1.91767	1.73279	2.12143	1.78376	1.95203	2.21532	2.05827	2.04618	1.78818	2.145	1.95135	1.85166	2.17535	2.19518	1.39439	0.90902	-0.623539	1.00066	4.14066	4.52258	4.17106	3.86508	2.69396	2.71523	2.43377	2.25924	2.63344	1.93196	1.91001	1.73115	1.77263	2.12286	1.9226	1.78428	1.70482	1.68678	1.58608	1.99258	1.40359	0.653553	-0.234094	0.192196	1.30427
Q5XKE5	Keratin, type II cytoskeletal 79	KRT79	0.223332	0.261077	0.062047	0.429115	-0.0448847	0.73003	0.56776	0.339891	-0.245052	-0.275379	2.57093	2.78102	0.740025	0.753864	-0.27634	0.57163	0.824072	0.584083	-1.38907	-0.550731	-0.341272	0.338185	-0.105083	-0.232328	-0.531744	0.474312	-0.557608	0.350437	0.410028	0.199823	0.191088	7.11294	-1.44681	1.02378	1.31531	1.9837	1.81431	1.76588	-0.451216	1.37527	-0.496246	-0.351337	-0.84387	-1.83004	-2.34446	-0.125837	-0.331089
P23634	Plasma membrane calcium-transporting ATPase 4	ATP2B4	-1.3262	-0.860459	-0.493007	0.994774	-0.452441	0.016613	1.44714	1.17447	-1.73233	0.816969	-1.97366	-0.733749	-1.0991	-0.759354	-2.27593	-0.0962486	-1.9213	-2.17247	0.353441	-1.63981	0.310219	0.879937	2.35522	2.31273	1.72338	0.325859	0.954042	1.31328	0.587174	-0.665821	0.98558	1.55645	0.226	0.643044	NaN	NaN	-0.134866	NaN	NaN	-0.575064	1.79514	NaN	1.1947	-1.23053	1.2377	0.775356	2.43735
P04083	Annexin A1	ANXA1	7.30617	7.51882	7.38278	7.03262	7.06578	6.88815	6.81571	6.42645	6.34832	6.13635	5.37988	4.53084	5.61494	5.68852	5.52589	5.52824	5.03234	6.01144	5.62366	4.92777	4.74266	4.96814	7.40746	7.52813	7.17356	6.79186	5.9479	5.93894	5.76871	5.73828	5.75192	5.25956	5.2307	4.86776	5.07305	4.8233	4.4778	4.27433	4.37134	4.19552	4.05755	4.63935	5.26302	4.94031	4.30944	6.09346	7.29461
Q9Y6U3	Scinderin	SCIN	1.79396	0.524833	1.62913	1.8139	0.851359	1.30169	-0.000257492	1.73144	0.796299	1.95518	-1.52105	-0.279114	0.644922	0.766541	0.569592	0.328556	0.0214062	-1.1789	1.94914	1.43668	0.661295	-0.688313	5.66675	5.61686	5.42967	5.20482	4.22449	3.95263	3.53121	3.09188	3.03513	-0.29039	2.11741	1.99779	-0.875221	-1.61553	-3.16552	-0.297015	1.95008	0.921654	0.768074	2.60464	0.411129	1.61257	2.15144	0.484921	5.43618
P62258	14-3-3 protein epsilon	YWHAE	4.48305	4.4697	4.49343	4.40008	4.34669	4.22832	4.1462	4.1158	4.15562	4.07672	3.11658	4.34301	3.91727	3.9671	3.88462	4.08407	4.02449	3.63081	4.79846	5.3194	5.79197	5.77371	5.81379	6.01591	5.82208	5.59096	5.00874	4.9693	4.53638	4.41984	4.35699	4.40124	3.31099	3.74662	2.87869	2.89047	2.66891	2.17736	3.36014	2.8774	2.9911	3.55933	3.6673	3.32722	3.71679	5.7632	7.11136
Q03001	Dystonin	DST	0.326627	0.749633	-0.574649	0.454376	0.571261	0.113777	-1.97552	0.0577488	-0.399822	-2.0993	1.49611	1.50611	-1.20317	-2.27393	0.206455	-2.65659	0.224363	-0.842057	1.13948	0.732228	0.251816	-0.67126	1.66133	3.72442	3.28622	2.88059	2.01488	1.07907	1.48555	1.41391	0.381493	-0.0284138	0.18601	-0.445989	1.54753	1.62758	1.79492	1.5419	-0.699873	0.707935	0.263235	-0.087965	-2.59871	-0.46883	1.94882	0.566868	-1.76252
P07437	Tubulin beta chain	TUBB	3.5111	3.77121	3.67003	3.35257	3.43705	3.29449	3.26151	2.96296	2.71445	2.92342	1.65164	1.4403	2.61696	2.56873	2.41679	2.47866	2.49834	2.28331	2.84495	3.11556	3.45817	3.46683	5.43972	5.85211	5.5167	4.98127	4.01059	3.72417	3.36004	3.22845	3.19105	2.7882	2.38878	2.40163	2.08369	1.74403	1.53662	0.607461	0.747965	0.493006	0.390594	0.751831	1.89075	2.33314	2.48132	4.20985	4.379
Q7Z794	Keratin, type II cytoskeletal 1b	KRT77	2.55193	2.01746	1.58344	2.09752	2.34759	1.57009	2.58566	1.22711	1.58461	2.64238	3.55524	3.2923	4.04341	3.81224	2.49186	3.76485	4.57227	3.92051	3.92219	3.28228	2.76493	3.69591	1.88259	2.49446	2.03755	1.60383	2.06637	0.552864	-1.04007	1.91085	2.38122	4.89717	3.27257	1.81808	2.41665	2.13769	2.53226	2.58302	2.64575	5.71375	3.82041	1.27003	3.27892	3.24327	4.29511	0.271706	2.32532
Q9P2J5	Leucine--tRNA ligase, cytoplasmic	LARS1	2.17047	2.75107	0.330136	2.60747	3.09597	0.390329	0.479858	0.421804	3.47299	3.57253	2.6743	2.11602	-0.202261	3.93777	0.530905	0.497543	0.344303	3.93524	0.285418	2.94404	2.78189	2.11621	2.83476	2.59552	2.51601	1.5624	0.352083	0.743055	-0.267379	0.730797	1.10616	-1.22982	-0.706732	0.816056	0.811527	0.545115	0.359805	-0.048316	-0.169779	-1.05128	3.17392	0.462299	-0.376104	4.56662	-0.00757504	2.59647	3.38798
Q86UP2	Kinectin	KTN1	1.76796	2.10364	1.52248	1.86655	1.57337	2.31909	2.73181	2.19673	3.12625	2.61224	3.66024	2.38563	1.48747	0.547123	0.626791	0.593178	2.29101	1.55432	1.58548	2.289	3.61284	3.36991	4.16353	4.61578	4.41561	4.08879	2.77882	0.980038	1.7206	1.14721	1.23366	3.07955	2.43553	1.36685	2.79407	2.92875	2.1811	2.42806	1.90326	4.49831	5.21225	2.41623	4.60923	0.144024	4.42688	3.41578	2.12953
P34932	Heat shock 70 kDa protein 4	HSPA4	2.2376	2.29509	2.50757	1.85536	2.43467	2.44053	1.94292	1.40787	1.79662	1.32638	2.40211	2.50977	-0.326548	1.34613	1.10048	-1.51174	0.504475	1.09531	1.90713	3.29764	4.12555	4.08191	4.06696	4.09023	3.86541	3.71968	2.50557	2.38618	1.96155	2.69413	1.97368	2.37333	1.12044	0.733741	1.75316	1.33519	1.85171	0.0875826	-1.24792	0.325552	-4.30016	-0.480917	1.19761	1.87807	1.30708	4.31761	4.52114
Q00341	Vigilin		1.74777	2.11926	2.13304	1.58697	1.62688	1.45304	1.10773	1.06808	0.0109615	1.01026	1.38223	1.95595	0.489216	-0.0387478	0.0776463	0.741285	0.922226	-0.506183	2.23186	2.16778	2.18751	1.68651	3.19572	3.35592	2.94298	2.69608	1.24631	1.85839	1.38251	1.74958	1.83096	0.653818	1.85693	1.05924	1.96183	2.64866	2.49246	2.40734	-0.226091	1.47528	0.637302	0.102274	1.47837	2.92979	2.85347	1.57136	2.83835
Q13200	26S proteasome non-ATPase regulatory subunit 2	PSMD2	1.48617	1.69893	1.3581	0.537638	2.26004	1.25204	1.61121	0.70211	1.15609	-1.79062	1.27081	5.4892	-1.35264	0.820719	-2.84157	-1.77424	-3.14089	-1.32292	1.67792	2.81961	3.46239	3.38097	3.96455	3.80112	3.54775	3.32715	2.32746	1.73166	1.31789	1.37331	0.727783	1.6483	1.19202	1.5128	1.3706	-0.0539265	0.592639	2.09811	1.96496	0.921865	1.28315	-0.272045	0.0259075	0.362375	1.33055	3.44007	4.26021
P11586	C-1-tetrahydrofolate synthase, cytoplasmic	MTHFD1	3.6356	2.88563	2.87175	3.09088	2.76726	2.47948	3.1271	2.79351	2.29032	2.55618	2.45118	2.83389	3.12384	2.76365	3.08999	2.73819	2.89165	2.58401	2.35996	3.20688	3.50778	3.42877	4.57017	4.83037	4.34622	4.15733	3.4402	3.43248	3.48661	2.81028	3.3008	2.30538	3.21043	3.25426	3.19459	2.88923	2.65471	3.27781	2.92224	3.19213	3.22082	3.26001	3.0136	2.53094	2.1327	4.15234	4.72588
P53618	Coatomer subunit beta	COPB1	1.72616	1.78249	1.33703	1.4493	1.50729	0.578407	1.09148	1.10224	0.89151	0.800024	0.249018	-0.652962	0.0744267	1.18559	0.471247	0.999781	1.12396	1.19078	1.60122	1.74835	3.03966	2.75892	4.30643	4.12613	3.36234	2.67901	2.28687	1.36196	2.05793	1.9189	1.65886	1.40261	1.51126	0.964131	1.68804	-4.06822	0.736747	2.01397	1.38403	-0.405706	1.18907	1.74488	1.13924	0.818539	1.16182	2.94068	4.19357
Q6P6B1	Glutamate-rich protein 5	ERICH5	3.09756	2.8018	2.76098	3.22373	2.84112	3.26024	3.27557	3.48028	3.46601	3.16662	3.31526	3.2787	3.28202	3.82134	3.54209	3.85707	3.68703	4.19249	3.28634	2.83196	1.4964	-0.207253	4.96042	4.30384	4.44793	3.99809	3.23984	3.47408	3.10318	3.33991	3.57067	2.80904	3.39528	2.9094	3.08959	3.24518	3.68449	3.59957	3.28908	3.58226	3.3704	3.98723	3.28334	3.14993	1.8046	-1.68009	2.49244
P10909	Clusterin	CLU	6.87738	6.84639	6.93671	6.96689	7.07475	7.05031	7.14819	7.26207	7.52888	7.43559	6.80294	6.74567	7.67163	7.87684	7.69314	7.97687	7.67282	9.48601	10.2811	10.2189	9.32379	8.45016	5.98292	5.50599	5.55162	5.89367	6.95371	7.59974	7.72218	7.92351	7.80045	7.18578	7.64211	7.28367	7.07667	6.92248	6.77528	6.67729	7.00824	7.05868	7.10982	7.64928	9.19366	10.8168	11.4935	6.17289	6.53361
P19367	Hexokinase-1	HK1	3.11961	3.06675	2.75315	2.04162	2.09979	1.57165	1.35914	1.12525	1.25172	1.90611	0.69005	2.09834	1.55042	1.25451	1.99648	1.78095	1.4085	1.09775	2.29465	3.56053	4.52258	4.66734	4.69131	4.39241	4.38018	4.28693	2.81936	2.28606	1.55692	1.46218	1.26007	2.99577	1.02037	-0.273366	0.484585	-1.23251	NaN	-1.07122	1.318	-0.365324	-0.591234	-1.73151	-0.858473	-1.62623	1.40061	4.95012	5.11035
Q15393	Splicing factor 3B subunit 3	SF3B3	1.39846	1.70419	1.72242	1.61298	2.53768	2.44657	3.21294	1.79814	3.36378	3.67012	2.18937	1.83745	2.16848	2.15429	2.37234	2.57229	2.93873	2.83703	1.71473	2.66658	2.62012	2.71549	3.96002	3.66704	3.2122	2.07954	2.22113	2.72308	1.45646	1.73209	1.50629	2.3866	2.80263	3.31223	3.19884	2.39735	3.15571	1.84389	1.70086	1.94044	3.35083	1.31507	2.04293	2.83294	3.4275	3.2054	3.71125
Q14152	Eukaryotic translation initiation factor 3 subunit A	EIF3A	1.85185	2.16977	2.16814	2.09897	2.10956	1.5083	1.64654	0.601248	1.35893	0.185225	0.271786	-0.264399	0.616861	-0.664276	-0.748396	-1.84259	0.109276	-0.427501	1.81007	2.43606	3.31492	3.34158	4.0813	3.87578	3.38643	3.17732	1.27483	2.05251	1.82642	1.30757	0.0402927	-1.08597	0.741434	1.02863	0.558977	0.501965	-0.520232	1.31718	0.387331	-1.2405	-1.46169	0.682325	-0.0350437	-0.85191	-0.359193	3.56266	4.16572
P41252	Isoleucine--tRNA ligase, cytoplasmic	IARS1	1.96569	1.45563	1.61305	1.99912	1.06498	1.61485	1.17478	1.75205	1.46613	0.858843	3.33692	1.88465	2.33159	2.32905	2.24774	1.54274	0.456844	3.36521	1.04059	2.1257	3.13576	2.89409	3.58094	3.22253	2.83597	2.85868	2.28023	2.13889	2.28988	2.49188	2.18339	2.52003	2.01525	2.60215	-0.239746	2.70872	2.3546	2.56428	2.50945	1.86228	2.10909	2.454	-1.302	0.355656	0.448064	2.79881	4.27714
P19338	Nucleolin	NCL	4.13904	4.25961	4.3997	3.67994	3.72671	3.54345	3.77774	3.12754	3.03562	3.41223	3.07094	2.76157	3.14091	3.16713	2.62277	2.97712	3.01453	2.63577	4.35404	4.9437	5.60052	5.51087	6.07784	6.12158	5.68535	5.09678	4.07668	3.8747	3.71682	3.45535	3.19243	2.71734	2.82154	3.14458	2.17185	2.30851	2.06291	2.2143	2.26487	1.87631	1.35585	1.4454	2.85188	2.33545	3.48566	5.93666	5.44037
Q9UQE7	Structural maintenance of chromosomes protein 3	SMC3	1.12769	0.474488	1.41499	0.365046	1.18975	0.520451	0.352398	1.24625	0.409153	0.911411	1.30139	2.1711	-0.213081	-1.20218	0.268766	1.24669	0.0406208	0.235869	0.322144	1.23967	0.666538	-0.036603	2.60214	1.85418	1.71164	0.728033	0.632113	-0.316765	1.51424	0.873739	-0.0960217	1.27767	2.00497	1.10133	1.81178	1.64787	1.69778	2.26104	0.686205	0.763002	1.49624	1.26664	0.794365	0.987827	-0.370963	0.779387	2.04908
O60610	Protein diaphanous homolog 1	DIAPH1	0.590013	1.68153	1.73629	0.847532	1.60543	2.29451	1.65146	1.79509	1.16653	2.33633	2.23511	2.70822	1.73771	2.03794	1.27743	1.11679	1.42509	2.27295	0.795557	0.82632	-1.36761	-0.688155	2.30692	2.63371	2.4283	1.89802	1.41703	1.0481	0.7688	2.04262	1.18931	2.58269	1.69419	1.02663	2.15915	2.86258	2.83721	3.21425	1.04523	1.87303	0.166357	0.71982	0.0986366	1.50415	0.662135	-0.767868	3.75789
P04844	Dolichyl-diphosphooligosaccharide--protein glycosyltransferase subunit 2	RPN2	2.81622	3.18848	2.97957	2.87462	2.47167	1.96526	2.15267	1.43155	1.16058	1.92591	-0.531361	-1.67887	0.661905	0.36342	0.428482	0.224049	-1.24874	-0.577947	1.91749	2.38382	2.79685	3.71878	3.51309	3.40375	2.94688	2.46785	1.62455	1.00298	1.29052	0.719429	0.563707	2.45113	0.187414	1.04721	-0.683914	-0.518818	-1.83338	0.158027	-1.40596	-1.52051	-3.25607	-2.81898	1.74324	0.181675	0.465995	2.95023	3.81955
P45974	Ubiquitin carboxyl-terminal hydrolase 5	USP5	8.6757	8.73401	8.86911	8.97682	8.92211	9.1039	9.05966	8.99938	8.94177	8.95914	8.79702	7.36651	8.76488	8.85586	8.85603	9.0867	9.26433	8.93808	7.25632	6.49063	4.80651	4.21281	3.56431	3.80737	6.03265	7.46573	8.87385	9.03389	9.17506	9.28333	9.35029	8.86795	9.266	8.91874	8.75351	8.80306	8.78697	8.80856	9.09715	9.14644	8.95548	9.08354	8.45822	7.72798	6.16775	3.91405	5.35575
P13639	Elongation factor 2	EEF2	4.32666	4.50414	4.52144	4.33274	4.17545	3.75296	4.18941	3.56457	3.90088	4.29206	4.11666	3.57726	3.95733	3.93362	3.84649	3.89569	4.49546	4.21772	4.46843	5.27148	5.33649	5.38654	6.57265	6.63716	6.34856	6.15101	5.35076	5.17236	4.76436	4.70785	4.56753	4.35774	3.72754	3.66126	3.68003	3.58521	3.36716	3.24491	3.40667	3.55405	3.78997	3.69152	3.57648	3.023	3.09057	5.37463	5.98166
Q8N1N4	Keratin, type II cytoskeletal 78	KRT78	1.2263	0.4614	1.06564	0.410761	1.2761	1.80493	1.21688	2.28465	0.821293	2.63013	3.54841	3.17556	3.65389	3.40713	3.72038	3.41213	3.36114	3.12755	1.9434	1.57182	2.80259	3.67721	0.379833	-0.564451	-1.87527	-0.173256	-1.19325	2.16786	1.94102	0.910089	2.10997	4.12133	1.18564	NaN	2.01133	1.29123	2.74824	1.65903	3.33359	4.49126	5.6476	NaN	3.30095	1.44817	1.65955	-0.0298233	6.26932
Q7Z304	MAM domain-containing protein 2	MAMDC2	8.08205	8.55026	8.26256	8.25556	8.74699	8.70379	8.83659	8.86954	8.87881	9.16125	7.35021	6.68357	8.80795	9.03266	8.76532	9.01864	8.25793	8.83064	8.4626	7.92162	5.30591	4.44781	4.94672	5.07466	5.12984	5.4491	6.73884	7.76773	7.79822	7.97679	7.86161	6.74316	7.41045	6.79494	6.977	7.24791	7.11315	6.86068	7.35658	7.56211	7.00615	7.2481	7.22721	8.32826	7.38778	2.66652	5.31921
P13667	Protein disulfide-isomerase A4	PDIA4	2.31872	2.90077	2.50422	2.76414	2.53023	2.55308	2.28408	2.08137	2.60908	1.90157	1.67146	1.45581	1.90672	1.85257	1.94957	1.61028	0.948673	1.54845	1.81912	1.65978	2.36545	2.36368	4.29634	4.32279	3.8554	3.22927	2.20561	2.11726	1.93268	1.99983	2.24518	2.56515	2.28316	1.81793	2.63138	1.80349	1.21092	2.38364	1.08198	1.72264	1.30452	1.71629	1.16624	0.640802	1.0732	3.25401	4.28971
P31947	14-3-3 protein sigma	SFN	3.78843	4.32814	3.16331	4.31194	3.5278	3.51651	3.01221	3.59746	3.67395	3.85065	2.86767	3.02515	4.76602	4.94831	4.32437	4.21372	4.07785	3.6697	3.09899	2.4722	1.82026	1.95627	6.68159	6.78116	6.96041	6.63864	6.11595	6.3465	5.95747	5.43531	5.53857	5.75687	4.42917	3.6007	3.33007	3.07438	3.04344	2.84308	3.36032	2.70917	3.54202	3.0698	2.82786	3.13008	2.0575	2.53934	8.3349
P61978	Heterogeneous nuclear ribonucleoprotein K	HNRNPK	4.57426	4.33337	4.26841	3.979	3.83689	4.00322	3.63672	3.70793	3.85824	3.4405	3.06149	2.75631	3.40639	3.4115	3.43526	3.47979	3.8528	3.75882	4.40094	4.94113	5.49438	5.45822	6.81285	6.62804	6.24914	5.6761	4.83622	4.66129	4.45012	4.55002	4.20402	3.32146	3.24428	3.4669	2.85017	2.63824	3.04215	2.94291	3.12291	2.6662	2.23927	3.14364	3.24481	3.21185	3.76703	5.57491	6.41596
Q92743	Serine protease HTRA1	HTRA1	3.85173	3.54249	3.78432	4.23246	4.09293	3.62942	3.86733	4.20309	4.10495	4.25453	3.63338	3.20699	4.29729	4.22355	4.20016	4.07587	3.84222	4.24174	8.3303	8.33262	7.10266	5.66683	0.596756	0.526598	0.813948	2.24911	3.24792	3.79155	3.77975	3.85934	3.88174	2.77261	3.74598	3.7419	3.74385	4.0209	3.88169	3.87752	4.13037	4.42695	4.33386	4.63345	5.49102	7.46607	7.73646	1.98449	1.11767
Q9Y2A7	Nck-associated protein 1	NCKAP1	1.82246	1.98245	2.08313	1.81936	2.18929	2.26184	2.578	2.03117	2.38961	2.18521	1.35992	1.88258	1.65931	2.01689	2.35811	2.41383	1.76381	2.59539	0.924698	1.32045	1.73746	1.82713	2.96723	2.74736	2.10874	2.20598	1.97416	2.42634	2.48259	3.14881	3.11984	3.10529	2.6861	2.79961	2.72377	2.73439	2.54078	2.49486	2.71586	2.69031	2.33414	2.22883	2.08377	1.53384	NaN	1.53048	4.48118
P36952	Serpin B5	SERPINB5	1.49625	1.81939	1.79109	1.65499	1.71038	2.01455	2.20509	1.99802	2.82485	2.6297	2.28289	1.7539	2.71462	3.26188	2.9703	3.17331	3.24628	3.05518	2.50811	1.7189	0.729755	0.954644	5.98708	6.44065	6.57162	6.49734	5.70609	5.57918	5.11244	4.87655	4.5451	3.94959	2.87666	2.80503	2.35676	2.33897	2.52992	3.00823	2.82598	2.58631	2.00731	2.54969	1.50844	1.797	0.481885	1.01085	8.80488
P38606	V-type proton ATPase catalytic subunit A	ATP6V1A	0.92204	1.07173	0.711209	0.406797	0.917449	-0.433071	-0.189209	0.730831	1.03493	0.342617	1.75057	2.42702	-1.46456	-0.299936	-1.8727	-2.11153	0.406284	-1.05482	1.26575	2.0462	3.06736	3.11177	3.96638	3.56497	3.33675	3.21505	1.98155	1.87532	0.896853	0.683907	0.433794	3.65419	0.342239	0.95679	1.01278	2.72158	2.4289	0.992774	-0.89802	-1.585	-0.186869	NaN	-1.2084	0.582859	0.838805	2.86513	5.37772
Q03252	Lamin-B2	LMNB2	4.78658	4.9479	5.17053	5.05011	4.66711	4.67617	4.21469	4.88803	4.35051	4.75663	4.46549	4.63448	4.8634	4.87523	4.79206	4.96237	4.77636	4.48834	4.38334	4.29725	4.08615	3.99497	4.83421	4.47077	4.19574	3.66589	3.92943	4.08208	3.8962	4.04388	4.12214	4.01934	4.35848	4.61304	4.86761	4.98992	5.06318	4.92969	5.01666	4.86113	4.99536	5.21828	5.14282	4.84402	4.56749	4.53893	4.40211
P01011	Alpha-1-antichymotrypsin	SERPINA3	5.30144	5.46852	5.62824	5.74863	5.80604	5.89198	5.96513	6.156	6.42385	6.59473	5.6369	4.28507	7.01818	7.16718	7.14706	7.37842	7.29858	7.1526	6.29889	5.95578	4.88891	4.64855	3.46954	2.39499	1.95078	2.99815	4.63964	5.3305	5.48442	5.71858	5.77096	5.24738	5.99887	5.74818	5.70403	5.6093	5.45462	5.239	5.94516	5.99106	5.87234	6.04916	5.87585	6.46996	6.47839	2.97253	6.39936
Q16851	UTP--glucose-1-phosphate uridylyltransferase	UGP2	3.32591	3.11871	3.23949	3.27733	2.40805	2.36655	2.7059	2.29275	2.44447	2.37733	1.72366	1.25983	2.30564	2.30082	2.28378	2.39653	1.89433	2.4074	2.99459	3.31412	3.77289	3.6619	4.47311	4.55603	4.61589	4.32461	3.19254	3.11341	2.64062	2.38812	2.30487	2.17624	1.20413	1.22575	1.84197	1.71567	1.65205	1.04099	1.1699	0.74646	-0.422371	0.265474	1.64373	0.522232	1.58033	4.01182	5.994
Q13751	Laminin subunit beta-3	LAMB3	4.10196	3.27745	2.53863	2.09287	3.07785	2.45162	1.84538	2.34527	2.43474	2.35925	3.09108	2.83209	2.98398	2.84864	2.69363	3.0263	3.86067	2.697	2.98846	3.04628	2.67635	2.38085	0.268507	0.965416	3.25521	3.61076	3.37091	2.20846	1.8717	1.82495	1.74894	0.754597	0.896812	1.66821	1.29752	0.929127	1.46947	1.41623	1.31149	0.996037	-0.74719	-0.0997696	-0.588736	1.52667	1.87764	0.412094	-0.0269222
P07384	Calpain-1 catalytic subunit	CAPN1	3.74989	3.35757	3.42657	3.50978	3.07018	3.10956	2.96355	3.08578	3.21748	3.03447	2.66382	2.18215	3.28057	3.10288	3.31265	3.16549	3.01029	2.92539	2.7595	2.6684	2.75812	2.74087	6.52422	6.52761	6.28034	5.96181	5.08112	4.78964	4.26635	4.07043	3.64602	4.39757	2.9549	2.87736	2.49291	2.59856	2.66595	2.91757	2.23419	2.53102	2.74547	2.56795	2.48025	2.60853	2.41835	4.20936	7.28625
Q9Y4L1	Hypoxia up-regulated protein 1	HYOU1	1.13831	1.27012	1.9438	1.5927	2.11132	0.131174	1.23023	1.67516	1.41125	-0.231842	0.792879	0.553926	0.173216	0.884539	-0.25157	1.70035	-2.0141	0.975821	1.11087	2.20677	3.20613	3.32995	2.83877	2.88771	2.59636	2.09201	1.34377	2.24976	0.965945	1.40064	0.517624	-1.661	-0.495222	-0.888894	0.0274754	0.549618	0.812659	1.78236	1.56104	1.39076	-1.05383	0.35721	-0.77268	0.60327	-1.51928	3.2872	3.23155
P16435	NADPH--cytochrome P450 reductase	POR	1.57185	1.4268	1.21598	1.66415	0.996997	1.65912	1.48679	1.36772	0.658739	0.74691	1.10848	0.825129	1.15322	2.11077	0.832285	1.21086	1.18413	1.53885	0.799986	1.21212	1.25929	1.36702	3.93588	3.88171	3.33005	2.66884	2.24007	1.84901	1.48636	1.80939	1.25403	1.1831	1.09586	1.07661	1.84503	1.56245	1.9375	1.49589	-0.212105	1.51094	0.516308	2.01272	0.308273	1.49694	-0.195365	1.68937	4.52089
O00159	Unconventional myosin-Ic	MYO1C	2.95007	3.10692	3.17792	2.88604	2.99177	2.68563	2.57269	2.18433	2.59886	2.56559	1.34415	2.00091	2.11055	2.15061	1.81822	1.7704	1.59043	2.11848	2.74225	2.5902	3.40743	3.41186	2.28288	2.2281	1.0573	1.02264	1.55187	1.703	1.56908	1.92463	1.37254	0.694805	1.32735	-0.811351	-0.0231037	0.203026	-0.140782	0.797011	0.40926	-0.873537	-0.0574265	0.268711	1.01927	-0.0216618	0.877629	3.67478	2.38445
P60842	Eukaryotic initiation factor 4A-I	EIF4A1	4.25932	4.16981	3.89137	4.38761	4.23685	3.68197	4.04882	3.96382	3.92476	3.67711	2.71404	2.73936	2.98673	2.97374	2.92537	3.25722	1.83755	2.59211	2.42106	3.10282	2.8736	2.58335	4.74947	4.58019	4.37026	4.47385	4.00848	4.09708	3.79537	4.11302	3.96659	3.6001	3.2996	3.45738	2.90378	3.02661	2.88172	3.22917	2.60611	3.002	3.02446	2.32533	2.71144	2.84185	1.69901	2.82281	4.71502
P00338	L-lactate dehydrogenase A chain	LDHA	7.60773	7.93577	7.95755	7.69699	7.70048	7.56157	7.63835	7.37721	7.37982	7.31812	6.54363	6.08729	7.12942	7.19368	7.0352	7.11641	7.06258	7.07652	8.62842	9.05637	9.42498	9.47784	8.33636	8.5363	8.68679	8.5509	7.77839	7.67745	7.34328	7.33695	7.24055	6.81309	6.74174	6.28268	6.38414	6.20936	5.84759	5.39219	5.76921	5.60837	5.68571	6.09209	7.17393	7.29558	7.51934	9.37102	7.25495
Q99460	26S proteasome non-ATPase regulatory subunit 1	PSMD1	1.31157	1.45821	1.32577	1.02652	1.06274	1.26204	0.318001	0.462563	-0.148966	0.850485	1.40165	0.599131	0.624001	1.03628	0.707172	1.01507	0.965004	0.651353	1.91817	1.84795	3.00795	2.83665	3.46772	3.28242	2.95465	2.77547	1.3651	1.97023	1.39516	-0.0497551	0.804892	0.745409	0.848904	1.18056	0.943722	1.14399	1.22158	1.79486	0.954311	1.54197	1.66519	1.38654	1.38458	0.49231	0.829341	2.68831	3.96429
P27816	Microtubule-associated protein 4	MAP4	2.27176	2.25731	2.65711	2.32319	2.04544	2.22288	1.79801	1.17433	1.67971	1.3599	1.76595	0.923914	0.569622	1.52858	1.4752	1.06231	0.853882	1.6024	1.45223	1.49804	2.32533	2.41275	3.96698	4.36633	4.37469	3.76645	2.63845	2.68723	2.13778	2.2922	1.92527	1.04029	-0.398262	-0.534041	0.00152969	-0.88537	NaN	0.475348	1.76901	0.594246	1.35253	-0.420692	0.235523	-1.41718	-3.59672	3.15009	1.07204
Q71U36	Tubulin alpha-1A chain	TUBA1A	5.10624	5.05765	4.94676	4.59196	4.81557	4.59448	4.7526	4.56112	4.15917	4.30965	4.16188	3.61802	4.13129	3.84978	3.8995	3.8488	3.76019	3.75283	4.51961	4.81801	5.26296	5.05424	6.64755	6.98535	6.7613	6.46923	5.43501	4.98185	4.60236	4.52025	4.3526	4.00465	3.7224	3.80235	3.73906	3.61737	3.35526	3.05074	2.89415	2.68833	2.80991	3.13474	3.92707	3.65062	3.93362	5.54242	6.81465
Q02218	2-oxoglutarate dehydrogenase complex component E1	OGDH	2.27913	1.67527	1.69892	1.90426	1.63745	0.885193	1.4905	0.801769	1.05566	0.620762	-1.88828	0.383291	-0.731579	-0.0731087	-0.648062	-0.352066	-3.57991	-1.03587	1.68332	3.36361	3.95357	3.96636	1.86016	1.73365	1.38633	1.68689	-4.5494	-1.27231	-2.78011	-1.77344	-0.685612	0.112968	-2.04046	NaN	-2.99975	-2.62189	-1.04294	NaN	NaN	-0.871408	NaN	NaN	-2.93811	NaN	0.127753	4.02825	2.08632
Q96QK1	Vacuolar protein sorting-associated protein 35	VPS35	2.13434	2.21955	1.87105	1.46191	1.04617	0.548191	1.41692	1.79661	1.0183	1.29059	1.8679	1.30263	1.60894	1.38202	0.84696	0.919184	1.64435	1.35226	0.179083	1.11425	2.88888	2.7192	4.26535	4.28207	3.94379	3.85187	3.02687	2.44148	1.64984	1.5174	0.884003	1.59804	1.30253	0.501805	1.31772	0.880682	0.930543	1.08382	1.76048	0.746527	2.21171	2.40554	-0.381098	0.576761	0.255506	3.10315	4.94575
P46459	Vesicle-fusing ATPase	NSF	0.863238	1.15347	-0.0861597	-0.252844	1.25154	0.621187	0.189016	1.06622	2.00156	1.62889	1.2141	2.23299	1.51575	1.66685	1.8221	2.43922	1.09916	-2.93278	1.54239	3.12079	3.57287	3.29178	3.88838	3.45531	3.11152	2.61481	1.72988	1.0269	2.68599	0.840387	0.85108	2.34169	2.04483	-0.265744	1.57639	1.23497	0.530576	0.982102	0.326014	0.293053	1.10238	1.4887	1.65601	2.10473	2.15677	3.84232	4.98073
P63010	AP-2 complex subunit beta	AP2B1	2.07593	2.23535	1.6364	0.884611	1.3922	1.09831	1.17494	-0.342388	-1.79815	0.561228	-0.442028	NaN	-0.488533	NaN	NaN	NaN	NaN	NaN	0.606249	1.87393	2.55617	2.54457	2.61399	2.01476	1.70839	0.742424	-0.233778	0.0527496	-2.12719	-2.76832	-2.19409	NaN	NaN	-1.52285	-0.274117	NaN	NaN	NaN	NaN	NaN	-1.59686	NaN	-1.81884	-0.574537	-0.063447	1.80831	3.02434
Q9Y446	Plakophilin-3	PKP3	6.59489	6.12189	6.31336	7.23381	6.50964	6.21214	6.47597	6.78277	6.49155	6.73209	6.87257	6.68178	6.36808	6.33251	6.55852	7.15412	6.63736	6.26551	5.07088	4.80409	3.07296	2.8741	4.64907	4.4846	5.04791	5.72974	6.71392	6.75304	6.8573	6.87496	6.70007	6.45763	6.77806	7.35939	7.06727	7.3414	7.3539	7.4587	7.29693	7.66238	7.55876	7.06567	7.24541	6.65852	6.12222	3.18727	4.19958
P23229	Integrin alpha-6	ITGA6	1.77599	1.61914	1.7882	0.98662	0.954783	1.74637	1.81838	1.17255	1.51714	1.4779	1.33387	1.01426	1.51704	1.30419	1.25667	1.60539	1.80837	1.74294	1.14174	1.23417	1.34895	1.86051	2.98859	4.74874	4.4622	4.01218	3.6322	3.25177	2.54175	1.78189	1.94651	-0.309181	1.00645	1.06051	0.569544	0.985767	0.994626	0.960153	0.907684	0.960604	0.421465	1.03372	0.782984	0.30266	1.17653	1.83216	0.95163
Q13263	Transcription intermediary factor 1-beta	TRIM28	4.25439	4.70605	4.04638	3.28251	4.59589	4.66878	4.75437	3.69554	4.85141	4.50382	0.550133	1.82919	3.2205	3.70257	2.98141	3.42098	1.22341	3.7459	3.54645	3.13425	2.72496	2.70162	4.58436	4.22386	3.67761	2.93888	2.21943	3.02431	2.86205	3.74643	3.50126	3.05862	1.24261	1.60117	0.133093	1.09076	0.812947	-0.0396585	0.567528	-1.32023	0.674538	0.54763	-1.24794	NaN	1.66638	2.85396	3.93313
Q14789	Golgin subfamily B member 1	GOLGB1	0.530931	0.986869	1.50517	1.27681	0.509082	1.64377	1.02171	2.18804	2.10382	0.644667	-2.31995	0.47436	0.335386	-0.204336	0.443378	0.900574	-1.10029	0.828404	1.3345	1.47218	2.58832	2.70561	2.02808	1.03733	1.07245	0.199945	1.27093	0.29962	0.943519	0.714926	0.99662	1.23578	1.92464	0.837396	2.09916	1.28259	1.45039	2.37315	2.48429	1.99263	1.05781	2.09479	1.03658	0.412361	0.931651	3.24252	2.29687
Q99798	Aconitate hydratase, mitochondrial	ACO2	2.92012	2.7228	1.31867	1.94758	1.98472	1.12523	1.35728	0.59857	0.620522	1.15118	-0.207052	0.436125	-3.15737	-2.65411	-0.00477409	-0.499538	-0.542828	-2.64718	3.40854	4.29975	4.98784	4.99845	2.81963	2.56823	2.12131	1.9482	0.72415	1.16736	0.729888	1.25471	-0.738506	0.582769	0.846598	0.198306	-0.212744	-1.24021	0.41018	0.478812	NaN	0.619623	-0.0453129	0.783354	0.343971	2.41331	2.97684	4.68348	0.345982
Q10567	AP-1 complex subunit beta-1	AP1B1	-0.928622	-1.77353	0.550513	NaN	-1.00297	0.532423	-3.12785	NaN	-0.0112114	0.299755	0.820854	0.263042	-2.44611	-0.461567	-2.20682	0.758602	-1.58947	5.43594e-05	-2.16521	0.188561	1.4164	1.29765	1.97202	2.23648	1.91769	1.73021	1.35035	-1.03611	-2.80598	0.0295753	-0.716215	-0.475185	0.403406	0.958903	1.19207	1.25825	1.66683	0.153924	0.0218506	-1.23755	0.877186	-2.52432	-1.93866	-1.3861	0.280757	2.06377	2.64124
P09104	Gamma-enolase	ENO2	0.577191	1.09632	0.9511	0.974867	0.363395	-0.0813484	0.459211	0.0767593	-0.3414	0.292122	-1.17599	-0.953878	0.0316105	0.187248	0.420794	0.545034	-1.30839	0.3989	3.90674	4.36747	4.67628	4.78242	2.12471	1.94891	2.13826	1.73004	-0.571285	-2.58174	-0.591161	-0.594219	-1.34346	-1.28345	-0.293249	-0.657271	-1.32953	0.437052	-0.763534	-0.304624	-0.802858	-0.323572	-1.92119	-0.607122	2.0234	1.90828	2.44896	4.68644	-0.85046
O43795	Unconventional myosin-Ib	MYO1B	-2.92982	-2.85351	-2.79544	-4.05081	-0.51895	-0.11591	NaN	-2.92551	NaN	-2.2393	-4.00543e-05	1.06035	-2.92771	-1.08254	NaN	-2.78967	-0.253498	-1.40782	-1.41113	-0.279666	1.92673	1.75014	1.57812	2.15452	1.82743	1.17688	-1.04254	-0.670271	-0.714465	NaN	-4.98467	NaN	-0.49159	-2.34002	0.0507984	-1.0459	-2.42949	-3.6099	NaN	-1.66056	-0.667503	NaN	NaN	0.706745	-3.28237	2.00899	1.6261
Q13509	Tubulin beta-3 chain	TUBB3	-0.167363	-0.589498	-0.619317	-1.61114	-1.1732	-3.25813	-2.71185	-1.64683	-3.02413	-2.65223	NaN	-3.09744	NaN	NaN	NaN	NaN	NaN	-2.87374	NaN	NaN	NaN	-3.89323	-2.42244	-1.34455	0.755575	-1.74708	-3.09553	-3.20834	NaN	-2.05935	-1.98408	NaN	NaN	NaN	NaN	NaN	NaN	-2.85163	NaN	NaN	NaN	NaN	NaN	NaN	-1.57586	-3.57298	-1.45529
Q7KZF4	Staphylococcal nuclease domain-containing protein 1	SND1	2.05466	1.74783	1.25248	0.497816	0.948281	0.933325	0.870531	0.756861	-0.134583	0.133156	0.257788	1.16882	-3.82865	0.342701	0.218712	-2.16403	-0.884613	-1.90489	1.0472	1.62976	2.58502	2.53962	2.86633	2.94048	2.67763	1.92936	1.02692	1.07687	-0.735965	0.347563	0.614075	0.295677	-1.52127	1.28356	1.03244	1.36196	1.36639	-0.139987	-0.479269	NaN	-0.569353	-1.46249	-2.99502	0.312382	0.782996	3.01048	2.84344
P09972	Fructose-bisphosphate aldolase C	ALDOC	0.522979	0.914069	-0.224517	0.816248	-0.241565	0.423452	0.915194	1.19729	1.27999	0.563894	0.927544	1.33905	1.1694	1.21812	0.961613	1.18179	0.79582	1.26938	5.26098	6.01713	6.44668	6.45336	2.0494	1.91447	1.2835	1.78049	0.355515	1.33045	1.02545	0.956638	0.0548115	1.84111	1.64927	0.835782	1.12851	1.30076	1.01878	1.24955	0.533823	0.39887	-2.11962	1.01175	2.42523	3.28206	4.13467	6.4143	0.189169
O95678	Keratin, type II cytoskeletal 75	KRT75	NaN	NaN	NaN	NaN	NaN	NaN	NaN	NaN	NaN	NaN	NaN	NaN	NaN	NaN	NaN	NaN	NaN	NaN	NaN	NaN	NaN	NaN	1.15041	1.12169	0.498041	-0.615215	NaN	NaN	NaN	NaN	NaN	NaN	NaN	-0.978562	NaN	NaN	NaN	NaN	NaN	NaN	NaN	NaN	NaN	NaN	NaN	NaN	NaN
P50990	T-complex protein 1 subunit theta	CCT8	3.02431	2.50088	2.82821	2.22584	1.93502	2.06135	1.88667	1.4635	1.65114	2.23175	0.281271	1.81303	1.62821	0.95225	1.10767	0.535219	1.90462	2.02507	3.05208	3.87897	4.6843	4.59434	4.91875	4.93577	4.74685	4.59401	3.56253	3.23432	2.98873	2.12357	1.37791	-0.570814	2.4616	0.370507	1.51211	2.22198	2.58701	1.48115	2.1556	0.274599	1.37173	1.94871	1.13894	1.46616	1.26675	4.76416	5.85213
Q8WVV4	Protein POF1B	POF1B	2.48439	2.51514	3.0913	3.57405	2.76143	2.57258	2.98327	3.27808	2.8006	3.31104	3.68175	2.85905	3.555	3.53158	3.53147	3.78233	3.53217	3.03831	2.31207	1.91164	-0.58581	0.614293	5.1708	4.38838	3.68986	3.19391	3.48331	3.73411	3.77522	3.45655	3.45639	4.34186	3.58553	3.83033	3.90223	3.79579	3.47438	3.72996	4.1126	4.00308	4.23205	3.88181	3.47296	3.01574	2.07396	0.259192	4.87251
P48643	T-complex protein 1 subunit epsilon	CCT5	2.37609	2.10864	2.39525	2.07742	1.84976	0.330252	1.66202	0.551804	1.02986	2.29592	2.82915	2.77908	0.691786	-0.451761	-0.0828285	0.127811	2.12243	2.08452	2.44038	3.65099	4.18297	3.95584	4.35308	4.40828	4.24533	4.04705	3.52893	2.24837	2.04875	1.88242	1.97019	1.76745	0.615692	0.46366	1.90245	1.62948	1.99188	2.77016	2.27225	1.64281	2.35071	1.68805	1.55098	-0.415886	1.99138	4.08796	5.06199
P15311	Ezrin	EZR	2.53897	2.10195	2.23976	1.74828	2.68223	2.02691	2.09966	1.33495	2.06628	2.21294	2.17892	1.87333	3.21928	3.45607	3.0197	3.13918	3.4221	2.77716	2.23336	1.97929	1.76602	1.70431	5.38066	5.29266	5.21832	5.05122	4.08397	4.05211	3.62006	3.14707	3.18291	1.48857	1.55065	2.16845	-0.512266	-1.09391	-0.509269	-0.246833	NaN	0.868212	1.35823	1.26822	-0.495916	-0.0173893	-1.04677	2.46747	6.98377
Q6ZNJ1	Neurobeachin-like protein 2	NBEAL2	0.882476	0.487777	0.88346	0.489155	1.10941	0.828136	1.03149	0.978918	1.38971	-0.198526	-0.401987	-0.821571	0.0352364	1.4871	-0.827497	1.25267	-0.56769	0.545018	0.083004	-1.17311	-0.984459	-0.77308	-0.486816	-0.792757	-0.510395	-1.45064	0.291431	-0.110922	0.630639	1.01872	0.201273	0.792145	1.45024	1.58335	0.852606	1.55416	1.64178	1.73497	0.524893	0.391317	-0.413004	-0.174423	-0.186396	0.501747	-0.248244	-0.99222	3.60894
O60506	Heterogeneous nuclear ribonucleoprotein Q	SYNCRIP	2.53526	2.56131	2.69542	2.15055	1.9358	1.85151	1.58702	1.76006	1.08385	0.542496	-0.123411	-0.164089	0.968889	1.6902	0.762886	1.46967	0.960033	0.984029	1.49317	2.08589	2.61013	2.61011	3.85894	3.81437	3.41649	3.02482	2.01919	2.38252	2.23364	2.02892	1.95885	1.48142	-0.604811	-1.87711	-1.7393	-1.01955	-1.03915	-0.164218	0.192738	-0.631342	0.609987	0.264114	1.32269	1.08969	-0.0168104	2.22198	3.98715
P50395	Rab GDP dissociation inhibitor beta	GDI2	5.65023	5.56398	5.54607	5.3575	5.44078	5.76388	5.49784	5.40073	5.3416	5.6162	5.05826	4.78177	5.69341	5.77885	5.65797	5.95764	6.24802	5.73961	4.78271	4.34524	3.95521	3.66053	4.11035	4.50608	4.63599	4.82488	4.61559	5.16509	4.98412	5.01571	5.0906	4.90793	5.20721	4.96794	4.8053	5.08572	5.08832	5.02531	5.66114	5.67274	5.67275	5.64124	5.34981	4.63289	3.31016	3.85786	5.02037
P26038	Moesin	MSN	3.07202	3.64729	3.48617	3.80521	3.22726	3.28245	3.2626	3.08141	3.14357	3.02608	2.29419	1.70807	3.02846	3.09315	2.80738	2.85885	2.42565	2.63442	2.91656	2.08706	2.35987	2.51465	2.23643	2.38006	2.41912	2.31692	1.8001	2.17724	1.76427	1.58788	1.32798	1.97649	1.27455	1.05728	0.23982	-1.72045	-0.467664	0.919963	-0.401659	0.0412102	-0.0929642	0.0736675	1.22174	-0.00634766	0.118043	2.86868	3.1263
P26640	Valine--tRNA ligase	VARS1	2.66972	2.92142	2.68738	2.74581	3.01042	2.40285	2.6413	2.6419	2.72346	2.3636	1.09223	0.51527	2.12524	2.01034	2.37959	1.4214	1.87648	1.13108	2.42694	2.63855	3.21449	3.25686	3.27917	3.24454	3.06258	2.56846	1.8163	2.0094	1.64591	2.30682	1.99274	0.66074	1.83993	1.42498	1.52209	1.7699	1.32763	2.48351	0.510805	2.14528	-0.678236	-0.381273	1.46298	2.4932	0.939416	3.03865	3.58487
P63104	14-3-3 protein zeta/delta	YWHAZ	4.25321	4.40127	4.46307	4.24504	4.00004	3.82486	3.82576	3.70306	3.65485	3.88275	3.2833	1.68349	4.0686	4.24109	3.90009	4.28451	4.17247	4.09142	4.47619	4.69684	5.14068	5.16142	7.15773	7.22418	7.07143	6.6971	5.76866	5.48402	5.18187	4.85686	4.69436	5.2227	3.46279	3.34931	2.47333	1.73411	1.84254	0.375028	2.04494	1.8264	2.46122	1.79834	2.39048	2.38829	3.42368	5.56445	8.54414
Q9Y230	RuvB-like 2	RUVBL2	0.751353	1.0962	1.58474	0.687132	0.029624	1.17109	1.02721	1.09435	0.973869	0.537363	-1.20074	NaN	-0.133026	-1.45513	-0.0238132	0.682167	-0.67787	-0.264359	1.26884	2.20269	2.97536	3.18511	3.85975	4.10046	3.90129	3.34135	0.909239	1.25404	0.570909	0.348669	0.0970039	-1.01576	-0.439627	0.13918	0.738157	0.154261	0.241235	0.482905	-0.647936	0.789673	0.522257	0.342098	-0.049036	0.310217	0.844119	3.58691	3.77138
Q9UDY2	Tight junction protein ZO-2	TJP2	1.51018	1.23564	1.1159	0.882605	1.41721	0.954731	0.276834	0.0696106	0.876814	-0.0409641	-1.31547	-0.590086	-1.66735	-0.373663	-1.45657	-0.0876865	-0.891954	0.674537	-1.59188	-0.312411	1.72847	1.9728	2.58551	2.11469	1.62791	0.17523	1.10278	0.311651	0.491725	1.32897	0.360304	0.593218	-0.0761051	1.13913	0.668434	NaN	1.32645	-2.66445	0.146368	-0.21027	1.31857	0.922928	-0.0868587	NaN	NaN	2.36847	3.85747
P20810	Calpastatin	CAST	1.08375	2.44858	1.67632	2.70916	1.6811	0.944616	-0.0166512	1.03623	1.09766	0.506477	0.194212	-0.354782	0.519711	0.50872	0.48959	0.803919	0.608583	0.370852	0.98296	1.091	1.82647	1.87939	3.92834	3.95586	3.63561	3.54598	2.38187	2.06275	1.13658	1.55978	0.604858	-3.13851	0.645153	1.08566	0.14139	-0.0288792	NaN	NaN	NaN	-1.21633	-1.23166	-0.786089	0.927912	0.257614	0.904071	2.38718	1.48302
Q12797	Aspartyl/asparaginyl beta-hydroxylase	ASPH	3.8566	4.0101	4.21699	3.79396	3.94421	3.88738	3.95805	3.82924	3.70683	3.73784	1.78069	0.976736	3.83842	3.80953	3.5592	1.90317	3.74386	5.04049	2.29331	2.58447	2.96643	3.05842	4.48325	4.31716	3.85284	3.22558	2.79815	3.3491	3.33097	3.47094	3.51176	2.54202	3.08226	2.47206	2.90746	1.87588	1.35837	1.46266	2.9371	2.81387	3.09812	3.22015	3.17793	2.23145	1.45783	3.69016	4.75514
Q9Y6X4	Soluble lamin-associated protein of 75 kDa	FAM169A	-2.00792	-2.07753	0.441001	0.737886	0.98529	1.05422	0.756844	1.00657	0.626425	0.684095	2.28028	2.48227	0.154041	-0.0836391	1.10785	-0.111116	-1.57488	0.757922	0.0381756	0.0462313	1.93682	1.84717	4.0698	3.63899	3.12338	2.05967	0.936155	0.329176	-1.44231	0.714787	0.746117	-1.14122	-0.513826	2.11545	2.23311	3.28752	2.84404	2.69351	0.637079	1.30279	0.477276	0.694082	-0.170477	NaN	0.596597	2.78883	3.47315
P31946	14-3-3 protein beta/alpha	YWHAB	2.41236	2.48491	2.78666	2.56844	1.9526	1.84146	2.05465	1.41569	1.39134	1.8751	-0.562674	-0.164017	1.96434	2.1028	1.69444	2.2411	2.06924	1.84119	3.13578	3.32717	3.9575	3.91153	4.36231	4.241	4.00202	3.68418	3.31966	3.45663	3.08153	2.46766	2.15688	2.34651	1.62117	0.93443	-0.289679	-0.158115	-1.54483	-0.0922499	-0.661663	-1.01175	0.0805378	0.766417	1.29412	1.0064	1.76785	3.76456	6.35951
O60763	General vesicular transport factor p115	USO1	1.84484	0.946141	0.203061	1.13631	0.125026	1.02169	-0.122406	-0.115967	0.479803	0.654932	0.977262	-4.27631	0.921267	2.0908	1.13249	1.26624	-0.73698	2.08685	2.16429	2.09503	2.77202	2.66112	3.01232	2.44415	2.08061	1.95774	1.22043	0.332401	0.587049	0.325493	1.58267	0.949678	0.54743	0.714852	0.246883	1.62871	-0.223454	1.12356	-2.77052	NaN	0.85475	0.163717	NaN	2.20089	1.07022	2.93372	3.74441
P49792	E3 SUMO-protein ligase RanBP2	RANBP2	1.80275	1.50406	1.32706	1.31183	1.71652	1.87218	1.47854	1.41918	2.18869	1.4485	0.81575	0.526457	1.35141	1.31478	0.776985	1.2857	1.56264	1.29581	0.499096	-0.563384	-0.194851	-0.0835218	1.97072	1.22343	0.871874	-0.220669	0.935511	1.11114	0.948699	1.60223	1.10332	0.02841	0.867582	1.09751	1.39695	1.79002	0.55144	0.868661	1.30069	0.90415	0.691877	1.10727	0.462124	0.606455	0.0351114	0.192574	1.69994
Q01546	Keratin, type II cytoskeletal 2 oral	KRT76	NaN	NaN	NaN	NaN	NaN	NaN	NaN	NaN	-1.1884	NaN	NaN	-1.5075	NaN	NaN	NaN	NaN	NaN	-1.12166	NaN	-0.878905	NaN	-2.44911	3.22109	2.40804	1.97408	0.664738	0.116545	NaN	NaN	-1.24011	NaN	NaN	NaN	-1.87718	NaN	NaN	NaN	-1.03851	NaN	NaN	NaN	NaN	NaN	NaN	NaN	NaN	0.806557
P30740	Leukocyte elastase inhibitor	SERPINB1	3.14008	3.47164	3.61246	3.15844	2.84655	3.20143	3.06194	3.07102	3.07575	2.99014	1.05737	1.27247	2.69261	3.12584	2.92097	2.61648	2.45861	2.96778	3.31515	3.35044	3.10051	3.04942	3.34978	2.87389	3.12184	2.47699	1.46105	1.42618	1.35621	1.58582	1.89034	2.38593	1.04876	1.86458	0.834394	0.28105	-0.022397	0.480451	0.338818	0.49926	0.176569	0.430361	0.980124	1.23119	1.29424	3.5898	7.48214
P02786	Transferrin receptor protein 1	TFRC	0.146934	1.24628	1.09297	1.64853	-0.121827	1.67529	1.21917	0.816236	0.821789	0.733028	-0.447784	-0.595663	-0.204344	-0.199635	2.15821	-0.016489	-1.31725	1.23224	2.79699	3.28564	4.40802	6.48388	4.7601	4.91433	4.49998	3.64095	2.15823	2.34905	1.50168	1.7116	1.85514	0.00251389	-2.15691	0.965261	-0.75775	0.265644	-0.158347	-0.246806	-0.514639	-3.02013	NaN	0.0839272	NaN	1.0119	-1.37104	2.71666	2.30122
P02787	Serotransferrin	TF	5.18996	5.23098	5.30712	5.48895	5.50547	5.5221	5.71611	6.08841	6.57307	6.86246	5.76139	5.22845	7.43052	7.75505	7.67892	7.93753	7.76994	7.87216	6.81508	6.29196	5.20097	5.49406	4.36891	4.07994	3.96614	3.98683	5.48943	6.51126	6.67565	6.98922	7.10831	6.45699	7.28282	6.73116	6.7337	6.47941	6.28354	6.09581	7.38161	7.38611	7.34285	7.58459	7.31981	7.63449	7.21019	3.84463	5.07108
Q9Y6C2	EMILIN-1	EMILIN1	3.38616	3.45158	3.38736	4.14388	3.7571	3.75253	3.99351	4.11372	4.32785	4.33305	3.76558	3.80053	4.17516	4.27839	4.28943	4.57073	4.32146	4.59003	6.65002	6.57302	5.89788	5.26142	1.68802	1.3414	1.31584	1.90176	3.20478	3.4334	3.43005	3.92042	3.78538	3.36462	4.11039	3.8455	3.79156	4.11062	4.11261	4.19293	3.97556	4.26612	3.91148	4.10372	4.62614	5.883	6.7661	0.960032	-1.08125
P13797	Plastin-3	PLS3	1.63972	2.05749	1.8506	1.70509	1.33516	1.50127	1.68709	1.46688	1.27435	1.33326	-1.01093	1.51642	1.67988	1.82319	0.792715	1.56474	1.09683	1.17829	0.436405	0.675448	-1.37731	-1.91042	3.39686	3.5306	3.52188	3.4196	2.53714	1.89553	1.60946	1.07619	2.43887	1.86573	1.57815	1.74876	-0.304943	1.93738	1.1682	-0.35925	0.0308666	-0.44993	0.746458	NaN	1.13642	1.46511	0.33001	-1.388	5.97048
Q9H3U1	Protein unc-45 homolog A	UNC45A	0.61571	-2.27196	-0.838153	-0.0100002	-1.58254	0.0625477	-2.30472	0.32025	-2.1614	NaN	0.496267	3.03432	NaN	NaN	NaN	-0.384697	1.66607	2.02144	0.238832	-0.337165	1.4903	1.51145	3.45647	3.5731	2.89159	2.61286	0.779612	0.28046	0.437411	0.443775	0.394468	-1.15183	-0.718637	-0.821548	-3.37749	-0.159544	1.13896	-1.04303	-1.17192	1.08871	1.54679	-2.14513	NaN	-1.71168	1.34655	1.66293	3.34346
Q16555	Dihydropyrimidinase-related protein 2	DPYSL2	4.39705	4.69433	4.66642	4.36637	4.44057	4.24717	4.38877	4.18946	4.15924	3.98041	2.08612	1.21756	3.492	3.37519	3.28197	3.05855	2.32901	3.1217	3.44354	3.78863	4.32441	4.12578	3.19363	3.11224	3.21291	2.73026	2.63418	2.73705	2.63013	2.66183	2.63239	3.39896	2.46272	1.46625	1.48112	-0.20875	-2.41318	NaN	-2.04693	-2.36182	-1.06383	-1.7811	1.39097	0.811327	0.825747	3.85042	2.92172
Q14697	Neutral alpha-glucosidase AB	GANAB	4.2537	4.57678	4.59749	4.49956	4.15226	4.15951	3.94054	3.30885	3.79675	2.88496	2.92436	2.2878	1.27427	1.32781	1.35256	3.02147	0.397081	2.98869	3.42251	3.80749	4.33648	4.19982	4.73934	4.57043	4.2447	4.07634	4.27726	4.19787	4.27095	4.54206	3.96521	3.4427	4.00319	3.42664	2.81649	2.70745	2.72753	2.39277	2.17381	2.84855	2.61013	2.26439	3.26435	2.76717	2.72026	4.17239	5.06403
Q9Y678	Coatomer subunit gamma-1	COPG1	0.245643	0.954274	0.59299	1.23468	-0.0766306	0.628954	0.823074	-0.501499	-0.0103931	-1.94264	0.286547	1.16142	-2.10983	-1.86725	-1.80713	-0.306	0.202459	-0.506085	1.36294	1.72159	2.45234	2.36197	3.25469	2.29071	1.6188	1.61943	-0.471045	0.742195	-2.72103	0.948606	0.498714	0.36516	-0.67794	-0.350663	0.166843	-0.781418	1.37436	1.41889	0.227253	0.0927715	0.751108	-2.11225	-0.44697	-1.85775	-1.05224	2.06065	3.54554
P17655	Calpain-2 catalytic subunit	CAPN2	2.90525	2.55453	3.31544	2.54436	3.07321	1.98124	1.83103	2.62882	1.76796	1.90399	2.26879	1.04354	2.94315	2.906	1.92323	1.14244	1.32829	2.36947	2.65098	2.96042	3.24718	3.11302	4.32682	4.37426	4.23205	4.02436	4.04247	3.39496	3.34999	3.26685	2.89278	2.74979	0.698292	2.23918	2.23401	2.73632	-0.351995	-3.04816	0.882053	0.591772	1.54698	-2.9868	1.19804	3.41715	2.82586	3.6631	5.21392
Q14160	Protein scribble homolog	SCRIB	1.48167	2.30475	-0.873561	-0.30372	2.07482	1.95943	1.93543	0.510952	-1.96704	1.32266	0.963099	1.55351	0.317955	-0.0489922	-2.08982	-0.901514	-0.975895	-1.73201	0.711535	-0.227668	-0.463799	0.298696	2.06915	2.02826	1.66149	1.20083	0.987198	0.949217	1.19856	1.70309	1.06957	-0.112057	0.102932	1.16384	1.74404	0.855328	1.04374	1.35236	0.550253	-0.150976	2.13404	-2.14811	-0.267675	0.679131	0.0404615	1.07476	2.68715
Q14574	Desmocollin-3	DSC3	-0.225921	-0.22062	-0.0393686	NaN	0.141978	-0.24222	-0.356565	0.380091	-0.517448	-0.117083	-0.299103	-0.652788	-0.580193	-0.154257	-1.0447	0.306158	-2.65256	0.925134	0.446686	-0.17772	0.221951	0.43493	4.72315	4.0263	3.31417	2.5694	1.81778	1.52365	0.379777	0.610113	0.375591	1.30593	-1.07702	-1.29833	-0.965139	-1.9427	-2.79653	-0.879594	NaN	-1.91033	2.81308	NaN	-0.15769	0.30315	0.926044	-2.13288	3.44434
P28331	NADH-ubiquinone oxidoreductase 75 kDa subunit, mitochondrial	NDUFS1	1.94323	2.51096	1.2784	2.1477	1.96985	0.149424	2.04869	1.90568	2.29446	4.046	-0.967684	0.199396	0.237221	-0.226887	-0.51755	-0.703453	-0.78586	-0.906091	4.62847	5.60888	6.35893	6.31238	3.29001	3.00157	2.56104	2.03174	0.573408	1.17312	0.476371	-0.276802	-0.536915	0.45134	-0.207087	-0.732802	-0.627928	1.05794	0.605376	0.318295	-0.140135	0.00980186	-0.236719	0.0464973	-0.297579	-0.94305	3.03417	5.89294	3.07006
Q96A65	Exocyst complex component 4	EXOC4	2.56927	2.83045	2.20917	2.783	2.6794	3.2584	2.28604	2.05573	2.20585	2.1576	0.1611	-0.996025	1.96715	1.8192	1.50322	2.90627	1.55789	2.2182	0.773966	0.17969	-2.33667	-1.62492	1.49073	1.26048	1.0071	1.59795	2.00352	2.38066	2.4973	3.34563	2.46783	2.85523	2.43388	2.84994	2.69183	1.82141	2.09799	2.9055	2.32186	2.73416	2.69992	2.20299	1.65829	2.10407	0.555814	-1.35294	2.3822
Q99832	T-complex protein 1 subunit eta	CCT7	2.48552	2.70127	2.43412	2.35314	2.23781	1.96856	1.96823	2.68583	1.73715	1.67233	1.10233	4.17312	2.37161	2.66035	2.13854	2.60506	2.27839	2.03828	2.86621	3.62503	4.23586	4.13835	4.49211	4.58824	4.21577	4.17098	2.86892	2.83749	2.45479	2.22013	2.22571	1.01488	1.31998	1.0229	0.670406	0.883545	1.01854	-0.188863	0.667294	0.717213	-0.509405	1.12103	-0.115805	1.83551	2.42483	4.29994	4.85128
P49411	Elongation factor Tu, mitochondrial	TUFM	3.5	3.66348	3.339	3.03885	2.76709	2.731	2.51317	1.80231	2.31275	1.92323	1.57477	1.562	2.27117	1.41356	1.85197	1.38001	1.229	1.50389	4.48014	5.48531	6.53462	6.54629	3.93345	3.77689	3.45783	3.05529	2.04493	2.22515	2.3083	1.55475	1.6668	1.89735	-0.114799	1.3819	0.768154	0.242598	0.925261	-1.41518	-1.81778	1.88387	0.741198	1.07661	0.234877	0.418983	3.43296	6.43215	4.02188
Q14974	Importin subunit beta-1	KPNB1	2.92015	3.40424	3.03162	3.58098	3.37592	2.83674	3.14264	3.1775	2.91239	3.27614	0.16395	1.61261	2.31247	2.39753	2.04618	2.05538	0.392429	2.60118	1.96209	2.35836	2.67608	2.6992	4.22851	3.97462	3.74165	3.58496	3.49273	3.095	3.16082	3.90933	3.04601	3.04181	2.67061	2.68232	1.59584	1.57194	1.28127	1.60824	-1.57836	-2.5784	0.953577	1.30928	1.04837	1.00515	0.890788	2.75938	5.11488
P31150	Rab GDP dissociation inhibitor alpha	GDI1	0.30754	1.45757	1.37015	1.50631	0.992484	0.658684	1.21188	0.211123	-0.664907	0.649853	0.774025	-0.385534	-0.828789	-1.79478	0.22805	-1.07535	-1.41597	-2.49004	1.74452	2.20129	2.8783	2.69548	1.98303	2.15945	2.08213	1.5969	-2.53733	0.564688	0.539529	0.750692	0.913944	0.0937119	NaN	1.08652	-1.20593	0.0623703	-0.228061	-2.26026	NaN	NaN	0.669262	-2.63106	0.405632	-0.415054	-1.35318	2.89482	3.52487
P36776	Lon protease homolog, mitochondrial	LONP1	0.546578	-0.930873	0.827392	-2.48676	-0.0134554	-0.45381	-0.62883	-1.39912	-0.0241756	-4.91813	NaN	1.11084	-0.231522	NaN	-1.35031	NaN	NaN	-0.223168	1.15439	2.55735	3.45599	3.66937	0.522045	-0.242214	1.01178	-1.95883	-1.86803	-4.52856	0.0649157	0.27845	NaN	-1.24966	0.398293	0.584996	-0.106737	0.317791	-1.06884	0.420268	0.393261	-3.10621	-4.48821	NaN	-3.90292	NaN	0.798858	3.56494	1.82663
Q13753	Laminin subunit gamma-2	LAMC2	3.35477	1.89048	1.96048	1.41645	3.62446	1.18944	2.04265	1.34144	-0.0662727	3.41423	0.672567	3.33678	0.735329	1.94397	1.85408	2.14357	1.88501	2.148	2.80261	2.72938	2.41549	2.26075	2.59181	2.64633	3.43293	3.54941	3.39463	1.8392	2.12856	0.766396	0.158031	1.60474	2.07799	0.566888	1.6111	2.31553	-0.150504	0.502351	2.12451	0.746164	1.54883	-0.184612	1.13782	2.72144	3.16715	2.72946	2.24701
Q07157	Tight junction protein ZO-1	TJP1	1.13278	-1.25925	0.00103474	-0.223404	0.0834875	0.495178	-0.0819588	-1.1109	0.652338	0.772303	-1.63857	5.61425	0.727098	-2.74329	-0.0301132	0.698179	-2.08218	-1.99106	-1.55333	0.965871	2.36086	2.49772	0.84465	0.707001	1.1505	0.991798	-1.95434	-0.711597	0.115262	0.625586	-0.719631	1.22707	0.266502	-2.35559	-0.179197	NaN	0.0567484	-2.05303	0.980259	0.321718	0.421871	0.0732937	-2.80509	1.11395	-0.752984	2.53437	2.40027
P06744	Glucose-6-phosphate isomerase	GPI	4.89562	4.99074	5.11979	5.19483	4.8385	4.99417	4.77993	4.82813	4.9458	4.75154	4.2624	3.82633	4.83393	4.93285	4.6339	5.05599	5.04991	4.96358	6.64526	7.17395	7.42481	7.50099	4.98081	5.61942	5.60939	5.48926	5.16304	5.30857	5.29941	5.52766	5.17759	5.02996	4.77835	4.52646	4.36263	4.18992	4.1005	3.65006	4.41772	4.17496	4.04463	4.66909	5.08783	5.28311	5.56461	7.4494	2.24456
Q14195	Dihydropyrimidinase-related protein 3	DPYSL3	4.08373	4.46206	4.67985	4.49978	4.55789	4.29956	4.38398	4.13873	4.21036	4.10161	3.15036	2.21944	3.227	3.37737	3.43628	2.93161	2.90744	2.76334	4.51298	4.87304	5.30816	5.13356	0.118504	0.845808	0.362774	0.787338	0.870974	0.128105	1.15593	1.43061	2.38269	2.80351	2.68176	1.70858	2.77244	2.12441	2.2622	1.4418	1.6531	2.34932	1.80931	2.09363	3.43501	2.86299	3.319	4.85008	0.182552
Q8WWI1	LIM domain only protein 7	LMO7	2.93719	2.60167	2.78806	2.37586	2.81075	2.40514	2.87393	1.66986	2.00825	2.60936	1.30607	2.57191	-0.251448	1.66591	1.14527	1.42022	1.63666	2.64746	0.876438	-0.975373	-0.0790119	0.801888	1.31978	1.07722	0.992876	0.240248	2.39896	2.83873	3.00324	3.28641	2.48151	2.87016	2.65633	3.18086	2.16861	1.56425	2.0191	2.42061	2.19393	2.44156	0.741596	1.86156	1.13543	0.39118	0.78983	1.45759	4.35615
P47897	Glutamine--tRNA ligase	QARS1	2.19824	1.82182	1.21644	1.75971	2.30297	1.90293	1.2599	1.93259	2.66708	2.51294	2.49252	2.33477	2.43212	2.68703	2.60341	2.77438	1.42758	2.66526	2.81092	3.12965	3.51284	3.25588	3.79262	3.52524	3.30393	3.12734	1.44575	2.14944	1.64573	2.02241	1.73343	2.09959	1.87845	1.91319	2.20326	1.68797	1.57426	2.14757	NaN	1.41642	-0.771517	-1.04228	0.446218	2.32885	2.53094	3.14391	4.84575
P22626	Heterogeneous nuclear ribonucleoproteins A2/B1	HNRNPA2B1	4.59084	4.76207	4.68805	4.04879	4.249	4.09875	4.20194	3.74355	3.83233	3.62253	2.01125	2.61652	3.21818	3.03734	2.73856	3.083	2.34805	2.49672	4.58151	5.02451	5.25224	5.13848	6.05657	5.79384	5.40912	4.76147	4.12379	4.36987	4.17627	4.01403	3.74958	2.96487	2.63403	2.66341	1.73586	0.8699	2.05494	0.636418	1.59527	0.637224	1.42278	1.91301	2.94403	2.71844	3.24372	5.18501	5.90677
P04843	Dolichyl-diphosphooligosaccharide--protein glycosyltransferase subunit 1	RPN1	3.36416	3.7669	3.50356	3.28012	3.20097	2.97799	2.89354	2.8038	2.71864	2.57127	1.4794	0.554384	1.69465	2.12101	1.36034	2.26758	0.85593	1.70703	2.17749	2.73078	3.54051	3.57915	3.90089	3.79374	3.32436	2.83589	2.13715	2.30272	2.09051	2.11633	2.1185	2.5883	1.83838	1.6702	1.51263	0.812902	0.695916	-0.717752	-0.0330009	0.25326	0.210243	0.0275497	2.74937	1.14489	1.1514	3.81077	4.3427
O94973	AP-2 complex subunit alpha-2	AP2A2	0.836102	0.826186	1.03968	0.0921459	-0.516467	-0.298969	-0.594154	-0.446003	0.231964	-0.329748	0.773397	0.643904	0.213364	-1.16955	-1.64067	-1.55251	-0.55299	-0.441823	0.694345	1.46728	2.14675	2.12224	1.39179	1.72643	1.44754	1.42885	0.682234	-0.174017	-3.71837	-2.68406	-1.59351	1.69565	-0.420881	-0.29774	0.863976	0.476341	0.766963	0.336448	-0.386787	-0.599747	-2.97289	NaN	-0.767832	-1.24823	-0.0509672	2.36699	2.22023
Q9UIA9	Exportin-7	XPO7	2.91593	3.2646	3.48081	3.5986	3.64013	3.39398	3.29628	3.30078	3.14976	2.95674	3.77756	3.09831	2.5702	2.68143	2.60722	2.70542	2.61849	2.32348	1.55816	1.36152	1.30224	1.00212	2.20261	1.73085	2.16278	2.77164	3.4608	3.76634	3.87299	4.20652	3.98595	3.25377	3.44572	3.55664	3.36242	4.25562	3.64966	3.60764	2.55997	2.77021	2.63798	2.90124	2.45029	2.44432	1.41639	1.21688	3.12545
Q9H4G0	Band 4.1-like protein 1	EPB41L1	0.872926	1.28271	0.776383	1.3957	0.583797	0.932627	0.751688	-0.0638599	0.672216	0.984659	3.08022	6.40256	1.14597	1.48889	1.83999	2.13529	1.20712	1.74168	1.75892	2.70551	3.51965	3.48866	2.35917	2.7655	2.48637	2.01259	0.320627	-0.657038	1.99828	0.680779	0.927315	0.643927	2.00441	-0.120976	2.69432	-3.93534	2.82903	-0.115899	1.30527	-0.390505	1.54341	2.09186	1.93811	1.37875	0.821195	3.57595	3.88462
P55084	Trifunctional enzyme subunit beta, mitochondrial	HADHB	3.06774	3.02424	2.93954	2.67993	2.28006	2.13061	2.16229	1.9857	1.42521	1.71342	1.23616	0.637978	1.94812	1.54512	0.6833	1.80256	1.81682	1.05247	3.57504	4.91874	5.64517	5.64087	4.50496	4.16306	3.80716	3.57778	2.48633	2.58665	2.17476	2.15281	1.8895	2.70115	0.727802	1.22096	1.22124	0.91955	1.19104	0.676011	1.56179	1.24674	1.74246	0.999416	1.73492	1.69282	3.14741	5.68119	2.76345
P21980	Protein-glutamine gamma-glutamyltransferase 2	TGM2	5.75031	5.53723	5.43478	5.22154	5.21004	4.83575	4.71107	3.78413	3.22372	2.00588	2.30333	1.60028	1.51423	1.2323	0.636148	-2.41496	-1.3665	0.896317	-0.132725	-0.282882	-0.69795	-0.362206	5.6823	5.69899	5.62001	5.44373	4.47713	4.3774	3.83659	3.65412	3.49042	2.35206	1.39756	1.79511	1.57469	-3.35015	1.27248	0.970031	-1.64138	1.95225	1.69749	1.64631	1.41298	-1.10888	NaN	1.70951	6.75241
Q14134	Tripartite motif-containing protein 29	TRIM29	2.26567	2.30066	2.1901	2.19117	1.66735	2.43961	2.05155	2.1843	2.58754	1.86447	2.62313	2.00375	1.40355	1.65225	1.19538	0.850515	0.550592	1.4417	0.950075	-0.132865	0.259518	1.20153	7.17644	6.72916	6.42699	6.18427	5.25492	4.94476	4.4654	3.99901	3.80086	4.02991	1.97824	2.98176	2.6125	2.40674	2.21195	2.24575	2.75099	2.48118	3.03183	2.25577	1.48864	1.47638	-0.321029	3.00131	6.03376
Q92878	DNA repair protein RAD50	RAD50	1.03194	-0.270251	1.20736	1.19543	0.857732	0.67848	1.06441	0.343052	1.67107	0.0198421	0.966269	2.72049	1.27953	0.534891	0.34598	-0.639679	-0.0807819	-0.717961	-1.71714	0.791677	1.60133	1.1428	3.00707	3.41466	2.80096	2.5484	0.817848	1.28289	1.37303	0.0262947	1.00792	0.120653	NaN	1.12776	1.53935	1.966	1.64399	2.39167	1.0603	1.21049	-0.417664	0.779854	-0.264229	0.956196	-0.181964	2.22967	1.50116
Q7Z4S6	Kinesin-like protein KIF21A	KIF21A	-1.22373	1.21547	1.16934	1.13964	1.32243	1.43979	1.42079	-0.0405426	0.0266724	1.42918	-3.07488	-0.08461	0.109373	0.640863	0.3288	0.669529	-0.125956	0.611985	0.259485	0.476693	-0.452793	-1.26502	2.2163	2.05173	1.4626	1.11926	0.273685	1.57458	1.55093	1.86014	0.989094	-1.22656	0.107838	1.22348	-1.86079	-0.813843	-0.00459385	-0.0135717	-0.932655	1.2019	1.30263	1.57443	-1.04962	-0.13413	0.0953836	-1.63769	3.08058
P09211	Glutathione S-transferase P	GSTP1	4.92725	5.3721	5.49718	5.50606	5.55455	5.28183	5.43425	5.4208	5.54713	5.48654	4.44442	4.66714	5.15814	5.35147	5.20316	5.1904	4.96947	5.31239	5.98505	5.96771	5.86802	6.45681	7.26768	7.65766	7.74523	7.53828	6.56129	6.54658	6.14512	6.13342	5.88699	5.15084	4.66637	4.38447	4.05213	3.84065	3.80028	3.86392	3.53149	3.91821	3.97104	4.28427	4.55812	4.62837	4.50877	5.83521	4.98592
Q01813	ATP-dependent 6-phosphofructokinase, platelet type	PFKP	3.65753	3.77634	3.83515	3.76931	3.76539	3.74273	3.26911	3.12322	2.85112	3.09644	2.71574	4.21293	2.88874	3.10516	3.03595	3.03087	2.97867	2.77206	5.11124	5.90314	6.39892	6.26071	3.40949	3.08303	3.19787	3.4088	3.70719	4.14809	3.96821	4.30122	3.89021	3.33262	3.34332	3.09308	2.76644	2.58169	2.63357	2.87919	3.28636	3.33129	2.96895	3.07128	3.00591	3.09624	4.45272	6.19175	3.35817
O43242	26S proteasome non-ATPase regulatory subunit 3	PSMD3	1.55961	1.06319	0.723865	0.491531	0.358216	-0.00550079	0.680061	-0.411657	-1.34962	0.0831604	-0.437321	-0.271849	0.884201	1.25288	0.0464516	0.401951	-1.55032	0.222922	1.06099	2.10182	2.82275	2.65662	3.39813	3.09277	2.52857	2.35048	1.16308	0.844147	0.809367	-0.109652	-0.0277443	0.71801	0.182259	0.490148	2.41714	1.57071	1.19108	0.872315	0.84939	1.02225	NaN	0.829031	1.81643	-0.649498	0.0157614	2.64854	4.32975
Q9UH99	SUN domain-containing protein 2	SUN2	2.25226	2.50124	2.41786	1.97404	1.43856	0.86871	1.80098	0.272989	0.333261	0.558178	-1.45928	1.0672	0.211733	-0.0637245	-0.831593	-3.43313	-0.221401	-2.06631	-1.50792	-0.981202	-1.15857	-0.466289	1.80103	1.81236	1.03349	-0.152998	-2.58683	-0.751198	-0.69052	-2.65487	-0.648197	-0.833136	-3.11566	-1.06868	-3.42399	-3.30952	-1.09391	-1.17489	-0.554245	-1.31713	-1.23541	-0.938757	-0.756565	-3.19255	-0.956229	0.0712776	2.69617
Q14683	Structural maintenance of chromosomes protein 1A	SMC1A	-0.136168	0.228217	0.443847	-0.0783138	2.54204	-0.420864	-0.279257	-0.071497	-0.9522	-0.0978756	NaN	-0.362539	0.26223	-1.50039	NaN	NaN	4.287	NaN	NaN	-1.21782	0.53566	0.679963	2.57245	2.29555	1.31627	0.251114	-2.45098	-3.14426	1.97659	-2.02273	0.54048	-1.40282	0.76647	-1.33282	NaN	-0.751598	-0.829572	-0.98499	-1.09336	-2.60425	-0.714417	1.63215	-1.70385	-2.2301	NaN	1.04946	1.80417
P54136	Arginine--tRNA ligase, cytoplasmic	RARS1	1.94092	2.11005	1.8845	2.1224	2.14671	1.73635	1.56916	1.22378	1.05462	1.41347	0.0233326	1.41125	1.29292	1.37399	1.09906	1.64333	1.40592	1.65791	3.90892	4.01013	3.71987	3.16003	3.76528	3.72838	3.58818	3.15598	2.86276	2.19049	1.65977	2.31597	2.36902	1.62661	1.69838	1.56496	-0.772722	0.954958	-1.62422	-0.279012	0.164896	0.926544	0.848373	1.28247	1.81274	4.68405	4.78979	3.13317	4.82164
P68871	Hemoglobin subunit beta	HBB	-0.707654	1.07234	NaN	-0.12343	-0.10423	-1.10526	2.08309	0.768488	-0.446516	0.207939	0.704725	0.757629	1.8104	0.855476	-1.23063	1.65294	-1.22292	0.444293	6.2553	6.35741	7.66515	10.8464	2.44912	0.58996	0.0379295	-2.12723	-0.486351	-0.561081	-0.171622	-0.639559	NaN	NaN	-0.321047	-0.105903	NaN	0.212353	-1.21209	NaN	0.0453224	NaN	-1.51254	-1.89608	NaN	1.71143	3.02843	1.93999	7.45693
Q93009	Ubiquitin carboxyl-terminal hydrolase 7	USP7	-0.633166	-1.52043	3.17998	-2.51814	-3.99149	-2.22846	-1.44159	-1.25158	-4.03952	3.04908	-0.80999	NaN	0.863092	0.637062	1.01237	0.938507	-0.0796928	1.53776	0.0362225	-1.09297	-0.034132	-0.311746	1.95796	1.73708	0.595407	-0.220762	1.76719	1.02706	1.12781	1.68275	-0.725662	-0.373697	0.0204105	-0.125234	NaN	1.81917	0.454473	-0.436954	NaN	-3.04913	-0.124378	-0.719778	-0.620235	-0.701479	-0.193158	0.898489	2.33631
Q96TA1	Protein Niban 2	NIBAN2	1.08388	0.85237	1.77607	1.34665	0.954839	0.255205	1.0843	1.18331	2.24824	2.46297	-1.00332	-0.857002	0.672575	1.40174	0.788855	1.4249	-0.243483	1.06279	1.13799	0.868529	-0.318592	-2.19294	2.80962	1.94347	1.73779	1.37354	0.378101	1.60925	-0.329902	0.747246	-0.131569	1.89508	-0.708467	-0.564084	0.50934	-0.858694	-0.958102	0.837924	-1.03572	-0.773411	0.0931396	-0.107449	0.139807	-2.38737	1.55217	-0.0727539	5.37051
P31939	Bifunctional purine biosynthesis protein ATIC	ATIC	2.18458	2.34496	2.52185	2.26488	2.30558	1.73072	2.2419	2.01805	1.28473	1.71548	1.30672	1.54105	2.69378	2.69348	2.42759	2.35382	1.7653	1.93077	2.57174	2.86037	3.11785	3.42001	2.7173	3.1284	3.2418	3.09556	2.2253	2.27038	2.04333	1.43463	1.71676	1.43079	0.6178	-0.0317717	0.597101	-0.223049	-0.932876	-1.14759	1.47191	2.20269	1.86199	0.941818	1.88015	0.746977	0.485557	2.8208	0.806913
P43304	Glycerol-3-phosphate dehydrogenase, mitochondrial	GPD2	8.30231	8.25777	-0.390752	-0.464235	0.274987	8.39433	0.697348	-1.63628	0.12056	NaN	0.749783	NaN	NaN	-1.41144	-0.304621	NaN	NaN	-2.88668	0.174135	1.85864	3.19263	3.22766	1.53399	1.4341	0.785023	0.500908	7.56	8.18608	8.41931	8.39318	8.24856	7.78367	-0.65568	8.01216	0.750246	0.831747	0.848214	-0.469577	-0.828604	-1.35183	8.281	-1.28902	NaN	NaN	0.166469	4.16378	3.17566
O00231	26S proteasome non-ATPase regulatory subunit 11	PSMD11	2.03809	1.646	1.70202	1.75091	1.61141	1.34699	0.910275	0.895781	1.27085	0.551361	2.73561	2.67247	-1.27835	-0.0421429	-3.65431	-3.95816	-1.71943	-0.389091	1.48205	2.44351	2.90184	2.74697	3.25538	3.02751	3.14136	2.98706	2.33547	1.39575	1.13108	0.69656	0.427904	1.61817	1.4598	2.17164	2.02032	2.49217	2.22092	2.53214	NaN	-2.76085	-2.04964	NaN	NaN	-0.274685	2.00432	3.01778	3.96233
Q6YHK3	CD109 antigen	CD109	1.0417	-1.55401	0.976787	1.70512	-0.312087	1.6368	1.78701	1.77094	1.7615	-1.71233	0.473228	-0.134092	1.0752	1.58703	0.901871	1.07108	-4.50403	-1.76094	-0.458773	NaN	-0.256931	-2.93683	2.4604	2.64769	2.6335	2.82438	2.15494	0.648203	0.828774	2.39477	-2.20974	3.00871	-0.212847	NaN	-0.602875	-0.411707	-0.0972776	0.155313	NaN	NaN	1.18911	NaN	-0.917355	-0.509924	-0.161056	-2.31465	0.0344563
Q92900	Regulator of nonsense transcripts 1	UPF1	0.294539	-1.11783	0.254859	-3.46277	-0.20197	-0.395065	-3.71909	-0.710737	-1.77386	-2.08924	1.64743	NaN	-0.165428	0.379211	0.0742645	0.674019	NaN	0.78604	-0.724453	0.711219	1.65672	1.26019	2.67783	2.64008	2.21708	1.29648	1.25823	0.778629	-1.0585	-0.83951	-0.575994	1.44862	1.90053	1.79476	1.4025	NaN	-1.90388	-2.50929	0.906225	NaN	NaN	-1.29287	0.62475	-1.24064	-0.323173	1.52944	2.85797
P17987	T-complex protein 1 subunit alpha	TCP1	3.19321	2.91074	3.46644	1.66348	2.68732	2.18838	2.12575	2.09947	1.5212	2.16989	-0.964767	0.761469	2.06825	1.85024	1.5262	1.23572	0.168428	1.64734	2.98141	3.78729	4.22604	4.19902	4.23725	4.30674	4.07764	3.75817	2.72116	2.70575	2.71005	1.66506	1.94455	0.767834	0.672937	1.42912	0.520102	1.30749	1.19005	-0.0178804	0.752369	-0.0556431	0.0229282	0.507763	1.37747	2.53506	2.7127	4.10566	5.24312
P07910	Heterogeneous nuclear ribonucleoproteins C1/C2	HNRNPC	1.87853	2.10396	2.10225	1.72542	1.60652	1.48192	1.5733	1.32657	0.137117	0.529293	-1.18599	NaN	NaN	-0.406404	-0.68786	-0.76222	-0.748131	-1.20486	1.95581	2.53615	3.1348	3.18547	3.88045	4.07828	3.71201	2.98827	2.20319	2.26512	1.9899	2.04496	1.69477	0.816179	0.311298	0.709373	-0.828936	-0.88707	-1.09042	-1.5586	-0.882195	-1.10902	-1.50024	-1.21466	-0.470615	0.203526	1.12051	3.33516	2.60223
O14980	Exportin-1	XPO1	0.546975	0.770858	0.756783	0.434078	0.111062	0	0.304998	-0.0790863	-0.382299	0.0529747	-2.44669	-1.64968	-0.952656	-1.19235	0.176611	-0.431778	0.0926247	-0.965102	-0.0601578	0.68974	1.88169	1.86111	3.22929	3.14775	2.78605	2.02075	0.129461	0.776857	-0.0328207	0.509106	0.282074	-0.256519	-0.11371	-0.21535	-0.12277	-2.02565	-1.99407	-0.583053	-1.47724	-1.11896	0.257187	-1.77785	-1.58715	-1.26058	0.635478	1.50914	3.83007
P49748	Very long-chain specific acyl-CoA dehydrogenase, mitochondrial	ACADVL	2.72008	2.93774	2.69334	2.58342	2.70423	2.56581	2.5497	2.69633	2.94195	3.0285	NaN	-2.03192	3.0222	2.99239	2.86836	3.23302	2.95592	3.16278	3.52577	4.52343	5.11621	5.1623	3.36393	3.35741	3.0286	2.7493	2.25243	2.2065	2.0605	2.15035	1.87035	4.15786	2.52532	1.40159	2.10978	-0.666878	0.108161	-0.276969	2.81839	2.67957	2.55388	2.64009	3.50284	2.48489	2.85045	5.52923	1.78027
P62736	Actin, aortic smooth muscle	ACTA2	-2.24532	-2.73153	-2.3814	NaN	-0.0103273	-2.64788	-0.542187	-0.855362	-0.502319	-0.0204487	NaN	-1.81375	1.34584	-0.651342	NaN	0.286427	-2.10377	NaN	-0.728848	-0.158376	0.510096	0.195411	-1.31646	-0.67095	-0.979136	NaN	-1.55684	-2.22431	-0.33788	-0.23336	-0.811108	NaN	-0.594925	-1.67692	-1.43406	0.159327	-1.25568	-1.13825	-1.29814	0.653612	-1.89455	-1.58882	0.263777	NaN	-0.190028	-1.43069	1.22556
P55196	Afadin	AFDN	-1.4628	-2.02891	NaN	-1.02775	-1.55307	-0.808144	-0.985048	-0.589539	-3.30716	0.327667	-0.608191	0.388733	0.157068	-0.680296	NaN	NaN	-2.78647	-1.58696	0.14637	-0.206906	-0.171698	0.570598	2.93313	3.38815	3.37476	3.30742	1.37262	-2.04541	-1.64759	1.3359	-4.13644	0.386164	0.346382	-2.16953	-1.37943	-2.90293	-1.46982	NaN	-1.20079	-0.144468	NaN	NaN	NaN	-1.53526	0.980943	0.188843	3.29078
Q9Y262	Eukaryotic translation initiation factor 3 subunit L	EIF3L	1.6647	1.50269	1.32822	0.467894	0.500487	0.670319	0.506954	-0.22784	0.632751	0.00608635	-0.653152	-0.292652	-1.46419	0.463543	-0.901899	-1.777	0.703558	0.650096	1.54294	2.38888	3.10121	3.19851	4.16565	4.10672	3.68064	3.03869	1.80755	1.75549	1.22995	1.10721	0.650593	0.438274	-3.32978	-0.774739	0.230997	-0.604242	0.369281	-0.470948	0.875786	-0.385979	-0.551706	0.705608	0.414665	0.698572	1.6815	3.16089	4.43232
P35222	Catenin beta-1	CTNNB1	1.77595	1.98864	1.84926	1.59647	1.46601	1.28517	1.34191	0.9802	-0.0667152	-0.689465	-0.516432	1.62495	-1.93667	-2.22097	NaN	-1.35775	-0.724802	NaN	1.44473	2.11293	3.42209	3.36478	3.7546	3.63526	3.12753	2.89958	1.23293	1.318	0.743241	0.643354	-0.119217	0.801552	-1.68409	-1.84777	-1.92765	-1.89721	-0.271934	-1.02186	NaN	NaN	-1.69786	-0.32925	NaN	NaN	-0.042613	3.7006	4.16128
P11498	Pyruvate carboxylase, mitochondrial	PC	1.90787	1.75588	2.11244	2.29359	2.04082	1.82013	1.53955	2.90077	2.82285	2.9528	2.60812	2.81719	2.59793	2.46681	1.42146	2.53342	2.39336	1.92868	2.34081	2.78507	3.54436	3.57671	1.97259	2.11939	2.03588	2.125	2.28506	1.62057	1.77285	1.52821	2.78718	1.91816	2.99955	2.26363	2.52818	2.54287	2.45339	2.30153	2.43083	2.44629	2.10697	2.15056	2.0271	2.10406	1.92729	3.97154	1.92441
P07237	Protein disulfide-isomerase	P4HB	4.34039	4.43055	4.36665	4.00121	4.01751	3.76255	4.06801	3.51503	3.27257	3.26067	1.67251	0.555552	2.80789	3.17058	2.25608	1.94471	2.026	2.68816	3.43865	3.37517	3.58569	3.50951	4.16722	3.86023	3.36236	2.91673	3.11534	2.99472	2.27545	2.63015	2.73995	4.04328	2.61141	1.99295	0.876223	0.971468	0.874269	0.523902	1.99152	1.04446	0.0963211	-0.203621	1.71265	2.45941	4.18575	3.56025	5.99347
P53396	ATP-citrate synthase	ACLY	1.48569	1.77149	1.84797	1.33479	2.11108	1.82647	2.10671	1.65197	2.23376	1.88048	0.321093	1.38617	1.53271	1.0483	1.16652	0.571539	-0.284496	1.11567	2.33574	2.63845	2.79655	2.53401	3.33162	2.15477	1.91866	1.50407	-0.919062	0.752321	1.72305	1.8691	1.86904	1.24755	1.03702	-0.229716	1.10287	0.187981	1.44955	1.40688	0.847683	0.370228	-0.892017	-0.69063	-1.37846	-0.00809097	-0.0855227	2.77707	4.54965
Q9Y6R1	Electrogenic sodium bicarbonate cotransporter 1	SLC4A4	-0.489076	-1.50629	-0.17328	-0.941156	0.947837	-0.852196	-0.45118	-0.42721	-0.0893841	0.23332	-1.19539	-1.00845	-0.340935	-0.46105	-0.615454	-0.629917	0.491497	-2.41662	3.99759	5.08295	5.85926	5.91089	0.0842037	0.317215	-0.932238	0.632893	NaN	-2.12457	-0.555186	0.827711	-1.29916	0.617842	0.152248	1.29997	0.405424	-0.71129	0.454808	-0.99495	-0.732998	-1.40993	2.14398	-0.430285	1.25927	0.487032	3.63202	5.67594	-1.76878
Q9H4M9	EH domain-containing protein 1	EHD1	1.37318	1.67765	2.25866	1.36895	2.12925	1.1568	1.35119	2.11401	2.0643	2.52087	-0.201479	1.05798	1.35721	-1.00841	0.648716	0.228165	1.27447	1.11247	1.48397	1.21867	1.2546	0.683549	-0.44108	-0.928244	-2.06458	-2.87519	NaN	NaN	-2.35875	-2.39842	-3.5146	-3.22653	-0.302347	0.301494	-0.606625	-0.237177	-2.59004	-1.61961	-2.28325	NaN	-2.52761	-0.217583	-1.22643	-0.692837	-1.88739	-1.21045	2.62439
Q92621	Nuclear pore complex protein Nup205	NUP205	-2.88427	-2.27479	-5.77687	NaN	-5.61895	-4.43779	-1.47831	NaN	-1.64232	NaN	-0.0170517	-0.643089	-1.04796	-1.00664	-2.30634	-2.7572	-2.94639	0.829822	NaN	-0.595082	-0.799654	-1.39391	2.61505	1.07012	0.212067	0.795641	0.899618	-2.05894	-1.38928	-2.46156	-1.52766	1.48356	1.09291	0.285682	-0.232676	-0.361158	-1.08136	0.0899878	2.51315	0.721241	-0.382841	-1.71696	-0.615782	-1.18765	2.55674	0.282097	1.43346
P0DPH7	Tubulin alpha-3C chain	TUBA3C	NaN	NaN	-2.52668	NaN	NaN	-1.87181	NaN	NaN	NaN	NaN	NaN	NaN	NaN	NaN	NaN	NaN	NaN	NaN	-1.91085	-2.32105	-2.72231	NaN	-2.21711	-2.06781	-1.97496	NaN	NaN	NaN	NaN	NaN	NaN	NaN	NaN	NaN	NaN	NaN	NaN	NaN	NaN	NaN	NaN	NaN	-2.57051	-2.00434	-1.72307	NaN	-3.76439
Q96KP4	Cytosolic non-specific dipeptidase	CNDP2	2.19551	2.37215	2.83106	2.23223	2.27312	2.06383	1.99891	1.48682	1.76109	2.06966	0.47514	0.840292	2.24553	1.80612	1.90435	2.06172	1.87993	1.36473	4.35888	4.98615	5.27416	5.11134	3.60241	3.68777	3.78248	3.69802	2.97313	2.7432	2.34535	2.28498	1.53454	1.40808	-1.63526	-0.59106	1.13845	1.13761	0.346829	1.16262	-0.659531	-0.157478	-0.336399	0.0984058	2.11429	2.61141	3.38451	5.22734	6.08616
P68366	Tubulin alpha-4A chain	TUBA4A	3.59606	3.63049	3.62541	3.3835	3.13478	2.3918	2.81534	2.52049	2.50667	2.64561	1.25329	0.290239	1.68769	1.73209	1.54964	1.35672	0.892702	1.53077	3.2523	3.96329	4.36103	4.14234	6.22684	6.60974	6.39325	6.00159	4.53169	4.27099	3.87141	3.67291	3.43752	3.52521	1.4608	1.95529	1.5717	1.53997	0.911683	0.0403147	0.509027	-0.249535	1.4223	0.70565	1.84078	2.62213	2.66218	4.26217	7.17715
P14868	Aspartate--tRNA ligase, cytoplasmic	DARS1	4.20109	3.99091	4.14212	4.20365	3.65895	3.53061	3.67184	2.97247	2.72109	2.73749	2.04005	1.3532	2.74164	2.66523	2.53209	2.63579	2.13213	1.96121	3.09005	3.4672	3.95808	4.09165	3.67066	3.50599	3.39193	3.19889	2.41975	2.01666	2.42381	1.67486	2.46494	2.63566	2.46461	2.41852	1.96008	1.7112	0.645219	0.638808	0.181017	0.581297	1.22502	1.33875	2.00764	-0.0787659	0.659913	3.81362	3.56643
O94874	E3 UFM1-protein ligase 1	UFL1	0.84509	0.885678	1.30755	1.61292	1.78475	0.548737	1.23374	1.62125	1.93362	1.76639	0.73963	1.93929	0.182093	1.2448	1.63435	1.48898	0.666952	-0.294698	0.0570793	0.0144949	1.85303	2.32058	2.57957	2.77214	2.18062	1.71151	0.798992	2.15278	1.81775	2.17842	2.53337	1.19858	0.950678	2.44935	0.966608	1.92206	1.5642	0.31984	0.502356	0.356012	-1.79141	-0.797974	-0.461212	0.179379	0.144732	2.5783	3.01787
Q14240	Eukaryotic initiation factor 4A-II	EIF4A2	-2.64011	0.100715	0.841273	-0.808947	1.19643	0.883348	-0.576008	0.0690022	1.36273	0.0778637	-1.13231	NaN	1.5666	-0.323771	1.18973	-1.55754	NaN	-0.5776	1.08711	1.00064	1.60527	1.74079	1.81338	1.68275	1.39903	0.940901	0.0766315	-0.0798206	-0.810393	-0.428164	0.60148	0.139015	-1.94114	0.142121	NaN	-1.71574	0.937762	NaN	2.04683	0.769514	1.73449	1.29234	-0.0647373	1.12173	-1.42108	1.50831	2.62986
P14543	Nidogen-1	NID1	4.0037	3.90285	3.975	3.84866	3.80404	3.68177	3.71755	3.7856	3.58544	4.0178	2.74914	1.93833	3.65302	3.69407	3.69829	3.67166	3.46099	3.59189	6.3477	6.21991	5.51264	4.87805	0.750105	0.690596	1.79311	1.84319	2.70875	3.19893	2.85028	3.21295	3.0014	2.53205	2.87653	2.95311	3.22724	3.27389	2.85268	1.12026	3.85052	3.56065	3.43357	3.65752	3.88289	4.82017	5.64584	-0.378042	0.820623
Q5GLZ8	Probable E3 ubiquitin-protein ligase HERC4	HERC4	-0.388934	-0.283456	-0.886106	0.0105877	1.20633	1.03309	0	-0.831219	1.27787	0.416456	1.26097	1.42925	0.142838	0.0580101	-0.0669975	-2.2598	-1.03127	-0.216544	0.954029	1.40038	1.29354	1.06625	1.65052	1.14335	0.77812	0.366407	0.234131	-0.444889	-0.21699	-0.178614	-0.707598	0.249868	0.124992	0.427039	1.9897	1.21572	1.6693	1.80254	1.10601	0.168344	-1.62747	0.904079	0.187187	-1.92991	0.583737	1.54269	2.88482
P35998	26S proteasome regulatory subunit 7	PSMC2	1.36494	1.18545	1.12648	1.15369	1.08097	-0.410612	1.06876	0.525564	1.1731	0.532043	-0.867327	-0.336151	0.727768	-0.00487518	0.444788	0.968693	0.921625	0.845428	0.587727	2.11885	2.53922	2.57411	3.47706	3.35552	2.7831	2.44833	0.719316	0.757072	0.326623	0.48687	0.130917	2.31992	-0.427189	-0.696836	-0.556181	0.151407	-0.987771	-0.791369	1.18437	-0.0694809	-1.15119	1.26851	0.411686	0.312107	-0.137183	2.70365	3.62536
Q8IWE2	Protein NOXP20	FAM114A1	1.17739	1.66385	1.8044	2.09146	2.03094	2.09156	2.4362	2.47047	2.66796	2.24897	-1.16559	0.807917	1.77913	2.06814	1.63084	2.00204	-1.98426	1.64307	2.15126	1.728	0.445503	0.812356	0.891495	1.46699	1.12829	1.52733	0.164751	1.1326	1.22631	1.64388	1.39204	0.439903	0.2115	0.350272	0.175734	1.66871	0.669198	0.356761	NaN	-0.387753	-1.58493	NaN	-1.1438	-0.20892	1.13576	-0.322538	2.54841
O00571	ATP-dependent RNA helicase DDX3X	DDX3X	-1.44322	-3.47029	-1.49647	-1.9548	-3.92556	-2.55555	-4.39553	-4.20331	-0.402161	-4.42482	NaN	NaN	-0.71032	-0.778141	-0.993639	-0.547472	0.283247	-0.493567	-0.0211258	0.0471296	0.389954	0.545264	3.12722	3.03262	2.71084	2.32385	0.811459	0.64477	0.108956	-0.595695	-1.00965	-1.24485	-3.52707	-2.01273	-1.13629	-1.79102	-1.99203	NaN	NaN	NaN	-2.65513	NaN	-0.0991802	-2.88757	-1.34132	1.63519	2.9421
Q06210	Glutamine--fructose-6-phosphate aminotransferase [isomerizing] 1	GFPT1	2.76851	2.69533	2.77086	2.05394	2.67216	1.82771	2.30584	2.33432	2.11695	2.3682	2.56927	1.81124	1.74724	1.9635	1.66278	1.76284	1.38783	1.77112	2.33259	1.96852	2.57347	2.49703	1.07904	1.09939	0.832653	1.33072	0.170763	-0.229462	-0.771132	-0.654682	-0.549681	-0.616669	0.851488	1.358	0.595285	1.20541	2.05794	1.62087	-0.914118	-0.97069	-1.32172	-0.90617	-0.601179	1.66502	1.17384	2.23901	4.13616
P51659	Peroxisomal multifunctional enzyme type 2	HSD17B4	0.436603	0.421906	0.0961313	-2.71325	-0.956222	0.0428352	-1.0101	-3.31592	-0.862045	-0.961208	-4.15738	1.48909	0.152405	-1.51163	-2.49648	-2.59313	-3.31392	0.0694265	0.1681	2.24313	3.15335	3.12825	2.61122	1.92848	1.70528	1.1427	0.00419807	-3.53736	-3.84493	-1.78954	-0.334124	1.82261	-2.85671	NaN	0.603884	-3.04306	0.311366	-1.00862	-0.417225	-1.43003	-0.0385494	-0.078886	-0.973377	-1.90984	-0.731685	3.37325	1.37016
P42224	Signal transducer and activator of transcription 1-alpha/beta	STAT1	-0.339049	0.981652	-0.974805	0.250366	0.00316525	-0.0951881	-0.707247	-1.05999	0.889704	-2.52172	0.550936	-0.230633	-0.258644	1.35662	0.264841	-2.86451	NaN	1.69932	0.602365	-0.625447	-0.0661259	-0.305568	2.13351	1.89249	1.56958	1.30011	1.13922	-2.81639	-0.184775	1.20189	0.0781326	-0.813618	-0.0275269	-2.09319	-0.977854	NaN	NaN	0.0527449	-0.781708	-4.52687	-2.73818	-0.915169	-0.569603	-1.38057	-0.624185	2.43007	3.38737
Q9NY33	Dipeptidyl peptidase 3	DPP3	2.92573	2.78061	3.21425	3.4876	2.95559	3.19075	2.95561	2.98306	3.14518	2.86258	3.33137	2.97956	3.08601	3.1973	2.90625	3.40639	3.57327	3.18216	2.23339	2.03473	2.04777	2.39677	2.77532	2.891	3.37177	3.56308	3.82962	3.71282	3.90873	4.02431	3.66575	3.51827	3.89578	3.89028	3.74706	3.6623	3.71032	3.41334	3.95989	3.78702	3.6537	3.96483	3.46022	2.75073	1.51018	2.38393	5.32619
P51888	Prolargin	PRELP	8.04889	8.24888	8.24848	8.3885	8.49316	8.41051	8.53802	8.494	8.57205	8.20599	6.5442	6.04045	7.65924	7.87667	7.67183	7.98235	7.29551	7.78028	7.11547	6.4616	4.55474	3.33527	1.72031	1.52486	3.62857	4.66963	6.24059	7.30868	7.56651	7.97529	7.95533	6.97951	7.25117	6.40733	6.30563	5.88376	5.65827	5.55169	6.21288	6.41551	6.3494	6.63708	6.64327	6.5252	5.29963	1.26905	1.71252
P13796	Plastin-2	LCP1	1.55536	0.787543	1.39077	-0.459929	-1.66535	0.293957	0.697006	0.746105	0.101992	0.651627	2.18456	2.54152	0.858953	0.727039	1.65725	1.68827	1.27639	1.34504	0.696457	0.208722	0.320534	-0.167542	1.72632	0.455297	0.641661	1.68324	2.20471	1.00439	0.387385	0.694271	1.16836	2.8493	1.54949	2.23823	2.19278	3.30724	3.55147	2.753	1.90878	1.38257	1.33319	-1.80044	0.522692	1.15893	0.347047	0.546974	4.46686
P02649	Apolipoprotein E	APOE	5.48496	5.1071	5.13421	5.13179	5.37005	5.14852	5.3511	5.34196	5.48068	5.39713	4.88404	4.53008	5.42939	5.53305	5.37694	5.67226	5.43073	5.62738	8.40231	8.26741	7.33477	6.31577	1.04334	0.835356	2.23294	3.22193	4.20218	4.78952	5.07908	5.12967	4.95654	4.05668	4.22413	4.14878	3.98382	4.17289	4.01301	4.20853	3.91595	3.86887	4.11729	4.68494	6.30042	8.4104	8.71191	3.44956	2.38233
P05091	Aldehyde dehydrogenase, mitochondrial	ALDH2	1.65465	2.48403	1.79953	1.60054	1.12726	0.10199	0.646751	1.7017	0.485441	0.275362	0.0235043	0.286003	-1.08216	-0.0267715	0.388733	0.578684	-0.708273	-3.90079	3.05878	4.10629	5.03752	5.19308	1.92301	1.75813	1.46102	0.588434	1.57264	-1.14328	-0.701779	0.896835	1.08868	2.75596	0.260733	0.856305	-0.426289	-0.0341454	2.22231	0.38153	-1.44478	0.937262	-0.69779	0.197002	0.382683	1.38547	2.80134	5.92202	2.17933
P35606	Coatomer subunit beta'	COPB2	1.24771	1.12343	1.48145	1.38915	1.39404	0.36746	-0.429722	-0.714146	0.981962	-0.279669	0.930292	3.17819	-1.73633	-2.05678	-1.90092	-1.50872	-1.19881	-1.62412	1.01805	1.76526	2.84908	2.712	3.74797	3.15372	2.59499	2.16643	1.62308	0.583382	0.700606	0.791714	-0.425028	1.65224	1.05911	0.540616	0.114985	0.65424	0.626374	1.04012	-1.73267	NaN	-3.37234	-3.00947	-2.27254	NaN	0.00566769	3.0479	4.17204
P36871	Phosphoglucomutase-1	PGM1	2.77748	2.72068	3.1492	2.61176	2.63367	2.63049	2.43573	2.3229	2.38455	2.84005	1.71349	1.47299	2.83622	2.72816	2.8465	3.18494	3.28688	3.01753	4.437	4.54001	4.73904	4.96893	2.63913	2.87918	3.00668	3.11222	2.29088	2.60772	1.12439	1.54645	1.10741	1.05275	1.71389	1.10277	1.96864	1.50516	1.46078	-0.130433	0.908808	-1.66295	1.32293	0.941801	2.40574	2.58927	2.93756	4.59598	2.17118
Q9Y265	RuvB-like 1	RUVBL1	0.150659	0.166949	0.231187	-0.467028	-0.848151	-0.851936	-1.10062	-2.01432	0.449858	0.102129	0.482571	-0.849459	1.29785	0.911652	-0.220211	0	-2.78139	1.52087	0.890234	2.29115	2.98824	2.6784	3.20383	3.15373	2.63397	2.59255	0.98082	1.04455	1.62701	1.01784	0.26973	-1.23748	-1.933	-0.126227	-1.18106	0.2267	-0.016881	0.431363	-1.1997	-2.41714	-1.43589	-2.20721	-0.463449	0.268589	1.21008	2.81063	3.14502
P51812	Ribosomal protein S6 kinase alpha-3	RPS6KA3	0.561204	0.301692	0.242496	0.149675	0.536017	0.0920048	0.289698	0.0894127	0.0132561	0.0278645	-1.89619	-0.158798	-2.20564	-1.81067	-1.42826	-2.01761	-2.39647	-2.18212	1.7725	0.996556	0.615374	-0.239989	2.73369	2.56142	2.34206	1.90922	0.881529	0.711159	-0.404361	1.42867	0.698996	0.623995	-0.217791	-1.05618	-0.76856	-2.43575	-2.12485	-2.92717	-2.86612	-0.334093	-0.178856	-2.36837	NaN	1.56071	1.92339	-0.715176	3.47427
Q9NQ86	E3 ubiquitin-protein ligase TRIM36	TRIM36	-1.43059	-0.863223	0.0385752	-1.34032	-1.52062	-0.138802	-1.77795	-1.46532	-2.48404	NaN	-0.267033	-1.70861	-0.459927	-1.50436	-0.672613	-2.5811	0.155394	NaN	-3.76517	-0.93472	-2.52483	-1.90064	2.88725	2.71764	2.03093	1.64746	0.790897	-0.586884	0.34447	-0.687803	-1.07622	-3.13352	-0.813169	NaN	-1.07318	-0.825428	-1.2616	-0.642438	-1.80494	-2.32001	NaN	0.0881252	0.0455418	-0.350002	-1.71733	-2.90616	3.55353
Q14247	Src substrate cortactin	CTTN	2.57116	2.61187	2.48341	2.16582	2.61592	2.49567	2.41443	2.45926	2.1103	2.80468	2.5716	2.91534	3.20518	2.41057	3.25182	3.00592	2.70336	3.37579	2.43629	2.48219	2.6205	2.82558	3.94798	3.79417	3.51336	3.30264	3.27663	3.92679	3.76326	3.71148	3.3238	2.99001	3.11267	3.59343	3.191	2.73023	3.14608	3.23604	2.93939	3.13923	3.12597	2.90994	3.15189	2.64698	1.79513	3.1816	4.13845
P04792	Heat shock protein beta-1	HSPB1	4.91547	4.99006	5.00751	4.97641	4.87826	4.86017	4.8943	4.98875	5.01538	5.17185	4.85734	3.26606	5.00154	5.12642	4.91774	5.17581	4.96954	4.87502	5.63161	5.4537	4.47801	3.99837	7.38013	7.12004	7.0532	6.65876	6.24173	6.35245	6.13147	6.08128	5.76856	6.34192	5.64609	5.79933	5.3917	5.43717	5.27342	4.54985	5.54667	5.71614	5.91153	5.68296	6.00804	7.08182	7.23066	4.66671	8.67702
Q13838	Spliceosome RNA helicase DDX39B	DDX39B	-1.08903	0.0107203	0.0377779	-0.491287	-0.142045	-0.925068	-0.0856972	-1.65519	-1.69504	-2.14541	-1.57372	NaN	-4.99431	-1.00925	-1.60616	-1.48199	NaN	NaN	0.560846	1.57573	2.02131	1.78342	2.10701	2.10226	1.93205	1.17796	-0.700949	-0.0865211	-0.903775	-0.612555	-1.35208	-1.13591	-1.97641	NaN	NaN	NaN	NaN	NaN	NaN	NaN	NaN	NaN	-2.65272	NaN	NaN	0.910799	3.7348
P20020	Plasma membrane calcium-transporting ATPase 1	ATP2B1	1.24702	-0.105756	-1.10705	1.862	-1.49699	NaN	0.332273	-0.292742	1.38611	2.14877	0.530628	0.960127	1.73663	1.7324	-1.0904	1.55036	0.52947	1.74585	0.363188	-0.991618	0.474756	0.186488	-0.524614	-0.580936	-1.30807	-0.809517	NaN	1.85845	-0.263553	0.888327	1.8954	-0.288506	NaN	0.466287	1.01974	1.40404	1.71428	1.24383	1.92389	1.61981	2.09027	1.91242	-1.19043	0.955603	0.806188	1.08641	0.985495
Q13620	Cullin-4B	CUL4B	-0.369258	0.718183	-0.164834	0.822113	-0.0345888	0.181332	-0.0531483	0.336674	0.885502	-1.76912	1.48048	-0.514793	-0.885418	0.444857	-2.40716	NaN	-1.13287	NaN	-0.567446	-0.644769	-0.53229	-0.108428	2.84664	2.43331	1.02609	1.00065	-0.328075	0.0225067	-0.832074	-0.0811768	-2.26194	-0.681953	-1.04952	1.28119	0.0890064	-0.0423832	1.08757	-3.21405	NaN	-0.646111	-1.21921	-0.116484	NaN	-1.51835	0.625161	1.50538	2.6744
O60664	Perilipin-3	PLIN3	2.84788	3.10435	3.14599	2.99294	2.9606	2.9255	3.0813	2.96619	2.63931	2.71449	2.30315	2.44542	2.53957	2.79877	2.66731	2.95263	2.54224	2.63795	2.19383	2.46788	1.92336	1.99413	3.43663	3.64541	3.70009	3.29046	2.98702	3.13828	2.8242	2.86663	2.84538	2.36766	2.47987	2.57809	2.54205	2.24841	2.41774	2.84089	2.30118	2.67539	2.42719	2.29812	2.50667	2.20082	2.09096	2.09272	3.32947
P55060	Exportin-2	CSE1L	-0.115878	0.916776	0.70556	-3.07623	0.783916	0.309645	-0.664431	-3.65346	-0.264782	1.11159	-1.55865	-0.726194	0	1.31284	-0.0610886	-0.124012	0.214346	0.838735	1.59777	1.10585	1.33801	1.22112	2.89205	2.73271	2.39674	1.77784	-0.638641	0.0632191	-1.14117	-0.406155	-4.83006	-0.614313	NaN	-0.146791	-2.06401	-1.5103	-1.60976	-0.465476	-1.32121	NaN	NaN	NaN	-2.20337	2.02585	1.6277	1.30593	3.18124
Q14624	Inter-alpha-trypsin inhibitor heavy chain H4	ITIH4	3.87404	3.69202	3.15194	2.61203	3.5748	3.25249	3.64302	3.02541	3.7802	4.02971	3.33923	3.05278	4.29415	4.49874	4.54863	4.6771	4.62309	4.49096	3.43918	2.84396	2.07834	1.62939	-0.0189018	0.74144	1.25805	-1.07174	0.0677471	1.38512	0.569211	0.758097	1.41716	1.0534	1.42834	1.58939	1.55412	1.28521	1.20895	0.726481	2.29798	2.08337	1.99955	2.33509	1.80825	1.79743	2.09178	2.16525	3.40541
P27824	Calnexin	CANX	10.495	10.5793	10.7715	10.7868	10.8291	11.0103	11.0279	10.9584	10.9951	11.0093	10.8816	10.6104	10.9645	11.1317	11.1025	11.3313	11.6188	11.2228	9.66847	8.85787	6.91169	6.12365	4.2538	4.68357	7.63756	8.95107	10.3581	10.5853	10.7292	10.9275	10.9734	10.5001	11.0588	10.7985	10.733	10.7812	10.7366	10.7848	11.3195	11.3098	11.2193	11.4122	10.8294	10.0469	8.4233	5.88146	4.66524
Q14126	Desmoglein-2	DSG2	0.421378	-0.473571	0.623054	0.706451	1.00259	0.353355	0.679882	0.878159	1.12738	1.0136	1.18425	3.83729	0.886387	1.33743	1.41646	0.452806	0.997349	1.43962	0.132069	1.59196	1.00056	0.604148	2.17512	1.7653	2.0973	1.69497	0.122526	0.888357	1.23283	1.05782	1.24844	1.22698	1.4313	1.38715	1.43214	1.15714	0.541314	1.29639	1.0393	1.28095	1.30229	0.910984	2.33847	0.967182	0.662408	0.258253	1.65961
Q6PGP7	Superkiller complex protein 3	SKIC3	-2.3187	-2.13162	-1.86667	-0.920866	-1.83457	-2.41298	-1.21563	-1.82936	-3.88383	-0.872766	2.28214	2.29966	-3.42698	-1.8271	-3.28206	-3.41875	NaN	-2.46926	-1.51041	-1.27757	0.59544	1.38296	1.29813	0.856323	0.472574	0.652319	0.159277	-1.68003	-1.52594	0.146633	-0.620201	-0.901197	-0.274588	1.13739	0.337555	1.33339	1.27856	2.01499	NaN	0.38995	NaN	NaN	NaN	NaN	-3.25611	0.736151	2.02846
P01008	Antithrombin-III	SERPINC1	3.21085	2.94613	3.05505	3.29141	3.30753	3.24275	3.4519	3.6511	4.12566	4.31744	2.84909	2.92234	4.63171	4.93073	4.89736	5.09476	4.64025	4.96553	4.19994	3.59132	2.18768	1.56197	1.38132	0.780577	0.222355	0.716047	1.84881	2.5668	2.38846	2.80272	2.65866	1.47306	2.69893	2.25745	2.27474	2.11758	1.59462	1.57175	1.9758	2.39432	1.91545	2.14197	1.61876	2.50379	2.85905	-1.6327	4.85515
P49368	T-complex protein 1 subunit gamma	CCT3	3.23325	2.83802	2.57618	2.50218	2.72154	2.89771	2.00727	2.29621	2.86915	1.70135	0.920052	0.279568	0.810255	1.50924	0.852692	-0.115189	0.957766	1.77083	2.95014	3.69177	4.5804	4.46787	5.1301	5.06411	4.84534	4.62533	3.5636	3.46342	3.21469	3.30684	2.92633	1.85742	2.00731	2.31219	2.32623	0.307884	0.227006	-0.287585	-0.783827	-1.75783	-1.03134	-0.52594	0.843895	0.361759	1.93636	4.72669	4.76202
Q6DD88	Atlastin-3	ATL3	2.1489	1.81093	1.46341	1.04089	1.35452	0.733276	0.589966	0.921831	1.21426	0.907763	-2.90551	-0.417976	1.12377	0.273046	0.733458	-2.19972	-0.530748	0.348699	-1.31548	-0.191167	1.0046	1.10521	3.13365	2.74424	2.30651	1.5167	-0.232256	0.242048	0.98339	0.367105	0.49081	0.02915	-0.798904	-2.79709	-0.590881	-0.0815907	-0.849454	-3.73249	-3.33891	-1.99474	-3.45476	-2.77716	-2.09961	1.15646	-0.0713148	1.4204	3.73041
P26599	Polypyrimidine tract-binding protein 1	PTBP1	2.39312	2.22698	2.11121	1.67326	1.76755	1.49482	1.63042	1.02823	1.27611	1.15779	-0.447304	-1.1754	0.73147	0.486414	0.596058	0.189331	-1.4947	-0.683032	2.10345	2.73614	3.23582	2.83815	3.89077	3.85348	3.59754	3.16089	2.1837	2.08817	1.72509	2.07022	1.44467	0.717089	-0.296505	-2.19167	-1.29377	-0.912247	-1.022	-3.61032	NaN	NaN	-1.74259	-3.22268	-1.24094	0.501762	0.225465	1.97121	2.98363
Q00839	Heterogeneous nuclear ribonucleoprotein U	HNRNPU	3.08071	3.27779	3.64681	2.77147	3.19653	3.13575	2.89144	2.56505	2.56696	2.77424	1.6077	1.0853	2.5971	2.76327	2.41356	2.67068	2.4912	2.50857	3.70125	4.13985	4.65346	4.50206	5.85025	5.39569	4.88781	4.2383	3.25668	3.37459	3.23476	3.13317	3.04195	2.89219	2.12055	1.81461	1.17784	1.35184	1.74691	1.22343	1.98404	1.89889	1.20824	1.74909	2.65429	2.94508	3.55813	4.6864	4.74703
O60716	Catenin delta-1	CTNND1	1.61719	1.37941	1.28256	2.0005	1.78389	1.22089	1.89876	1.69872	1.75609	1.86735	1.4255	1.24072	1.72758	1.11115	1.06046	1.5052	0.93021	1.27086	1.90725	3.30563	2.82206	2.80406	3.47705	3.16253	2.70095	2.2647	1.75919	2.18679	2.18064	2.20784	2.35347	2.0517	2.24855	1.63463	1.75008	1.75735	1.50587	1.82673	1.42997	1.21763	0.345974	0.655485	0.687046	1.44258	1.37412	2.47849	3.66892
Q14166	Tubulin--tyrosine ligase-like protein 12	TTLL12	-0.712779	-0.852557	-1.24651	-1.74142	-1.37616	-0.814743	-1.85591	-0.160494	-0.631805	-0.505968	0.0760326	-0.135666	-0.985519	-0.691898	-1.08968	-2.22812	-3.9771	-0.792541	-0.21133	0.269721	1.14511	0.949077	2.18932	1.67801	1.4515	1.1285	-0.101532	0.690929	-0.157722	-0.951656	-0.907242	-0.0914974	-0.57502	-0.550447	0.428444	-0.636923	-0.971639	1.95249	-0.720089	-1.45656	0.419598	0.407629	-1.38265	0.353285	-0.20927	0.250788	4.3273
Q14573	Inositol 1,4,5-trisphosphate receptor type 3	ITPR3	1.60647	1.52522	1.67433	1.45111	1.66396	1.45276	1.79782	1.06969	0.514616	1.74129	3.44943	1.35704	1.55694	2.00579	0.838343	0.826515	0.807314	1.43009	-0.190544	1.42655	-0.28841	-0.817935	1.41646	1.37024	0.904421	0.61705	0.106056	-0.640606	1.5076	0.346991	-0.206989	0.741783	1.86952	1.11918	1.6621	1.50831	1.35534	1.35103	2.31157	2.60213	2.49369	1.28068	0.992174	1.27163	0.601985	-1.11357	1.52652
O60313	Dynamin-like 120 kDa protein, mitochondrial	OPA1	2.6271	2.42722	2.84644	3.13646	2.72569	2.79604	2.66237	2.7519	2.26584	2.47043	2.37647	2.64018	3.10843	3.09327	2.45777	3.30165	3.45242	3.10342	2.29712	2.96489	3.60455	3.66059	2.5888	2.25799	1.47836	1.63349	2.1734	2.29972	2.60112	2.61355	2.79648	2.02513	2.50108	2.39382	2.4434	2.28747	2.45286	2.60759	3.15221	3.15487	3.43812	3.57713	3.38008	2.94676	-0.0360441	3.85849	2.1763
O94832	Unconventional myosin-Id	MYO1D	2.43716	2.42719	2.1022	1.46222	1.33508	0.414179	1.15804	0.665356	0.794662	-0.103075	0.739977	-4.73032	-1.22157	-1.12866	-0.371296	0.342138	-1.25829	-1.18899	1.07122	1.00556	2.18495	2.21311	-0.0109138	0.564442	-0.115284	-0.678698	-0.818529	-0.452047	-1.81542	0.0297756	-0.440918	1.88965	-1.66415	-0.575427	0.264517	-1.41544	0.491378	-0.792363	-3.74339	0.861294	1.65682	-1.42512	-0.425564	-0.867712	-1.50303	2.26086	2.22157
O00410	Importin-5	IPO5	-0.0301218	0.407727	-0.347144	-0.7784	-0.255191	-0.587818	-0.469982	-0.229996	-1.91426	-1.44135	0.48485	NaN	NaN	-0.156784	-1.138	-1.23314	-1.49501	-1.46031	0.467806	0.845145	1.02752	0.90532	2.15936	2.04989	2.00288	2.003	1.22293	0.833632	-0.234633	0.200144	0.145802	-0.817968	-3.43444	0.0334139	-0.269163	-0.4618	-1.59913	-3.84107	-2.36864	-1.80966	-1.20738	-1.35791	0.0400848	-0.51232	0.790301	0.446381	3.21566
P17301	Integrin alpha-2	ITGA2	-0.525039	0.0175924	-0.742208	-0.858061	-0.823163	-1.55892	NaN	NaN	NaN	NaN	0.344889	0.277157	-1.67357	-2.02201	-2.09948	-2.23262	-2.00152	NaN	-0.275753	-0.0980635	-0.693703	-0.172599	2.78535	3.13921	2.57641	2.13082	0.784151	0.889797	0.316705	0.161606	-0.176823	NaN	NaN	-1.6127	-0.825468	-0.000303268	-0.108464	-1.76464	-1.6896	-0.373829	-0.696154	0.190868	NaN	-0.819239	-0.390595	0.10519	0.455088
Q12768	WASH complex subunit 5	WASHC5	1.80509	1.71913	2.02343	2.04284	2.07592	1.49399	1.93253	2.19154	2.29505	1.95122	-1.51184	-1.42067	0.623945	0.921259	0.703543	0.842644	-0.263556	0.451377	1.67395	1.74874	1.3651	-0.235271	0.957865	1.01555	0.588898	-0.128981	-0.800203	1.19611	1.24912	1.49273	1.67422	-2.58879	-1.19511	-0.466485	-0.635752	-0.799543	-1.99503	-2.07386	-0.632599	1.30361	-0.505297	0.1154	0.236765	2.80051	0.543944	0.596004	1.71901
P04350	Tubulin beta-4A chain	TUBB4A	-4.05432	-4.0716	-3.8903	-4.33135	-4.58261	NaN	NaN	-4.31977	NaN	NaN	NaN	NaN	NaN	-4.41006	NaN	NaN	NaN	NaN	NaN	NaN	NaN	NaN	-2.6669	-2.34387	-2.4368	NaN	NaN	NaN	NaN	NaN	NaN	NaN	NaN	NaN	NaN	NaN	NaN	NaN	NaN	NaN	NaN	NaN	NaN	NaN	NaN	NaN	NaN
P13928	Annexin A8	ANXA8	NaN	NaN	NaN	NaN	NaN	NaN	NaN	NaN	NaN	NaN	NaN	NaN	NaN	NaN	NaN	NaN	NaN	NaN	NaN	NaN	NaN	NaN	-0.362587	-0.93425	-1.08567	-1.98274	NaN	NaN	NaN	NaN	NaN	NaN	NaN	NaN	NaN	NaN	NaN	NaN	NaN	NaN	NaN	NaN	NaN	NaN	NaN	NaN	NaN
P36955	Pigment epithelium-derived factor	SERPINF1	3.70006	3.96927	4.31396	4.32307	4.49289	4.52341	4.7599	4.93235	5.16281	5.30589	4.50955	4.18363	5.39997	5.70822	5.53927	5.77324	5.7404	5.63527	5.01956	4.4928	3.11055	2.64387	2.57046	1.58224	2.08458	3.20802	4.58854	5.34859	5.59507	5.86155	5.93826	5.45186	6.23422	5.78022	5.64292	5.72673	5.57484	5.38093	6.04902	6.099	6.00511	6.21156	6.19416	5.95322	5.6848	1.82684	1.52069
Q5VT79	Annexin A8-like protein 1	ANXA8L1	NaN	NaN	NaN	NaN	NaN	NaN	NaN	NaN	NaN	NaN	NaN	0.533304	NaN	NaN	NaN	NaN	NaN	NaN	NaN	NaN	NaN	NaN	-1.91644	-2.13946	-2.71904	NaN	NaN	NaN	NaN	NaN	NaN	-2.03864	NaN	NaN	NaN	NaN	NaN	NaN	NaN	NaN	NaN	NaN	NaN	NaN	NaN	NaN	0.146599
O95171	Sciellin	SCEL	-0.315433	0.486812	-0.228616	1.44698	4.83916	-0.523281	-0.504335	5.19113	-0.745461	4.98716	NaN	-0.213434	NaN	0.164234	4.65268	-2.06043	-1.53453	-2.13545	-2.81613	-2.40873	NaN	-2.02705	4.38055	3.79408	2.89586	2.96652	4.85076	0.183321	-0.278012	-0.923666	5.34067	-0.82069	-1.94078	-0.645734	NaN	4.8947	-2.22366	-1.47194	5.0774	NaN	-2.56859	-1.252	-1.07803	NaN	-1.73483	-0.352165	3.84697
P46939	Utrophin	UTRN	1.68898	1.68514	1.69933	1.99905	1.55625	1.44478	1.49219	0.600374	1.58996	0.944916	-4.15032	-0.859253	-0.0499306	-0.138966	-0.616781	-0.345264	-0.173479	NaN	-0.442902	0.75043	1.67356	1.28677	0.4009	0.744713	0.396809	-1.4629	-1.6433	-0.272732	0.223786	-0.534575	-0.940924	-1.1428	NaN	NaN	0.450922	0.505619	0.262822	0.302075	-0.291103	-0.197422	-0.669161	NaN	-1.55264	0.3055	NaN	1.76393	0.621685
O75534	Cold shock domain-containing protein E1	CSDE1	0.407289	-0.0560083	1.07448	-0.219561	0.148206	0.701469	0.319111	0.864801	1.00318	NaN	-0.0618954	3.33237	1.00863	1.40532	-0.248108	0.166668	0.110271	0.117063	0.542397	0.959853	1.12617	1.08702	2.12755	2.3727	1.86861	1.52136	0.679697	0.719749	1.20637	2.15837	1.87231	1.32632	2.34152	1.80657	1.10678	0.969526	0.648221	1.26957	0.860744	0.593513	2.30643	1.21731	0.914425	1.05267	1.50019	1.70246	3.03971
P15144	Aminopeptidase N	ANPEP	3.525	3.89865	3.76747	3.63159	3.35423	3.12439	3.17527	3.04816	3.06499	2.98418	2.99274	2.92984	2.06921	2.18699	2.02493	1.78825	1.98597	1.48318	1.8822	1.4365	0.471626	0.26484	-0.520485	-0.328714	-0.0994778	0.769583	0.958483	0.653353	0.624372	1.08362	2.1519	2.02569	2.92717	2.37459	2.89777	3.42647	3.27624	2.78908	1.64071	1.92991	0.0050087	1.03176	2.82685	2.34079	2.84476	-0.195719	1.13336
P55884	Eukaryotic translation initiation factor 3 subunit B	EIF3B	1.58956	1.63928	1.72818	1.52525	1.41891	1.89387	1.90155	1.50206	1.07276	1.67446	1.9095	1.12725	2.20677	1.70053	1.99516	1.97064	1.78515	1.49457	1.71527	1.91203	2.67338	2.21408	3.70452	3.48249	2.9477	2.48388	2.25539	1.94253	2.13337	1.57283	1.54908	2.50042	1.78083	2.18761	1.91251	2.12988	2.38747	2.60609	2.45734	2.16007	2.12512	2.6482	2.13526	2.17523	1.82728	2.22749	3.97082
P49588	Alanine--tRNA ligase, cytoplasmic	AARS1	0.412049	0.992614	-2.04019	-1.9571	-1.92549	1.60728	0.330513	-1.97825	1.31433	-3.3582	0.61504	-0.662985	-3.50758	0.150526	-0.734808	0.173698	-1.53103	0.4295	0.00688171	-0.0652552	1.28907	1.21963	2.10176	2.09785	2.07846	1.82877	1.08599	-0.338045	-0.0662527	0.938053	0.0483379	0.733679	-2.26282	-0.19658	-1.24335	0.153545	-0.0900812	0.416717	-0.7089	0.473291	-0.566971	-2.96773	-0.598841	NaN	-1.24504	1.14982	3.50366
P62195	26S proteasome regulatory subunit 8	PSMC5	2.62217	3.21001	2.80462	2.0507	2.75769	2.43235	2.19573	1.6196	2.28871	1.68652	-1.5934	-1.61909	0.318249	0.782183	-1.04656	-0.819853	-3.50827	0.577874	0.818445	1.8606	2.47593	2.10813	3.12424	2.76979	2.76052	2.35851	0.618679	1.17955	0.734027	0.711679	1.28503	1.14474	0.533695	-0.813823	0.366293	-1.80641	-0.321996	-1.35225	-1.44927	-0.409977	-0.045454	-1.29	-1.24415	-3.44943	0.0900736	2.76194	3.38026
P43243	Matrin-3	MATR3	1.34524	1.32613	1.46197	1.12803	0.759355	0.596022	1.45679	-0.629696	0.684372	-1.42916	3.30121	2.55742	1.01328	-0.284161	1.48665	0.991627	-1.443	-0.129649	1.97341	2.42995	3.05243	2.97983	3.89912	3.3488	3.07775	2.70504	2.19617	1.59083	2.16162	1.87398	1.86573	1.70806	2.1319	2.80624	3.50259	4.106	4.19674	3.70786	NaN	-1.40996	-1.29757	-0.771465	2.64124	2.12309	2.21333	3.23725	2.66713
P16152	Carbonyl reductase [NADPH] 1	CBR1	1.63597	1.83014	1.78642	1.64344	1.59446	1.46176	1.55701	1.6131	1.81821	1.71237	1.29976	-0.259735	1.59444	1.69211	1.46217	1.60382	1.93778	1.57986	3.35629	3.57902	3.63793	4.07171	4.32186	4.47668	4.39737	4.26492	3.58283	3.55588	2.99493	2.98274	2.67146	1.89909	1.40178	1.17312	0.691158	0.478582	-0.0180044	0.092452	0.653753	0.936092	1.1346	1.30474	1.83444	2.05002	2.62092	4.6869	2.53037
O75746	Electrogenic aspartate/glutamate antiporter SLC25A12, mitochondrial	SLC25A12	0.189422	0.750371	2.08513	4.04798	1.87587	1.73761	0.384363	-0.52853	-0.109566	3.80007	2.3196	3.18871	1.93625	-0.197006	0.79829	0.256218	-0.278648	4.42048	1.049	2.14886	3.04017	2.94594	1.21942	0.926147	-0.032074	1.96347	0.529627	-1.3482	1.89585	1.89746	3.76399	2.91944	1.14715	3.38443	3.01358	1.70798	1.80649	3.40605	2.97494	0.139736	2.89712	3.10261	2.45326	-1.03635	2.50944	3.18455	1.49178
Q15029	116 kDa U5 small nuclear ribonucleoprotein component	EFTUD2	1.71117	2.01515	2.12797	2.07419	2.51662	2.15394	2.64906	2.70314	3.19586	3.27583	3.07675	2.0363	3.51311	3.75797	3.67428	3.95584	4.06608	3.92528	3.67365	3.60425	3.26688	2.8092	3.12298	2.63353	2.81178	1.85798	2.73009	2.7759	3.00544	3.26366	3.46059	3.44739	4.11631	3.98931	3.78526	3.64294	3.5307	3.27609	3.2344	3.04662	2.82963	3.00019	3.61368	4.05835	4.14982	2.52312	3.08003
Q96I99	Succinate--CoA ligase [GDP-forming] subunit beta, mitochondrial	SUCLG2	1.29658	1.11786	1.17729	0.818283	1.51673	1.72215	0.847979	0.242393	1.48119	-0.752935	1.13319	-0.693222	-0.934855	-0.136717	1.18776	-2.37729	-0.72673	-1.61303	2.55205	3.54766	4.58528	4.69124	2.74942	2.46544	2.10679	1.41208	1.88147	0.954185	1.53773	1.30071	1.01227	1.54714	1.05332	0.525138	0.981764	0.258774	1.29426	0.555617	-0.350969	0.979055	0.0953579	0.120741	1.80305	-0.384487	1.52515	4.67953	3.17782
P32926	Desmoglein-3	DSG3	-2.35623	NaN	-1.8324	-1.68936	-2.23437	-0.44047	-0.560171	0.0665474	0.133331	-0.266397	0.214582	0.396683	-0.905407	-1.02045	-1.367	-0.90362	0.612326	NaN	-2.3975	-1.09811	-0.999918	-1.87354	1.16138	0.628504	0.241886	-0.736374	-1.11231	-2.2646	0.298036	-1.66187	-0.895739	-0.876104	NaN	NaN	-3.9012	-1.11147	-0.540458	NaN	NaN	0.268824	-1.05133	-0.609797	-2.65145	NaN	-2.10478	-1.17564	0.962374
P0DOX7	Immunoglobulin kappa light chain		2.84795	3.31589	3.41675	3.731	3.72243	3.75904	3.9885	4.00564	4.59289	4.90287	4.78036	4.36754	5.01301	5.24637	5.06755	5.281	5.26834	5.03261	3.75949	3.39668	2.2644	1.34278	1.9303	1.65827	1.51254	2.03753	3.47824	3.52686	3.75475	4.14436	4.13818	4.13414	4.76969	4.57545	4.40851	4.4494	4.2396	3.94143	3.73934	3.62254	3.31575	3.4358	4.11811	4.2258	4.29473	1.48803	0.247072
P17980	26S proteasome regulatory subunit 6A	PSMC3	0.140147	0.400887	0.20605	0.0306416	0.287335	-0.857773	-0.0912209	-0.527079	-1.26139	-1.37289	2.72507	2.43301	2.46493	-3.09871	-1.98135	-1.23301	2.11163	-1.6952	2.19772	2.048	2.76126	2.92023	2.97361	2.79436	2.42727	2.18809	1.82975	0.726551	0.0588655	1.90735e-06	0.042078	2.24647	-0.450878	-0.158456	1.62177	-0.320501	1.10518	-0.476695	2.35723	3.91311	3.23169	NaN	2.66537	0.627871	1.88163	2.62723	3.83972
Q14008	Cytoskeleton-associated protein 5	CKAP5	-2.1193	-1.16398	4.25415	-0.709034	-1.0129	-0.913624	4.60943	4.92396	-0.110855	-0.568436	4.77655	4.68468	0.326248	4.94914	5.19714	5.66674	5.22923	5.34595	4.18181	1.00358	0.86701	-1.76192	0.650787	0.79846	2.02489	0.544056	4.79569	0.0789471	0.11695	0.637764	5.27647	0.39131	5.45063	5.38859	5.28571	5.34883	1.45106	1.10908	5.56819	5.98889	5.7699	5.51912	0.969015	5.05251	0.504128	0.312288	-0.0236931
P47989	Xanthine dehydrogenase/oxidase	XDH	1.13635	-0.83446	0.57986	0.660505	0.66739	0.676678	0.0244827	1.45587	1.03906	1.1281	0.753809	1.2997	1.87472	1.50816	1.38446	1.89678	-0.0955315	2.02954	1.55912	1.22176	-1.91237	-2.19482	3.49614	3.48458	3.12868	3.05441	1.79053	2.19055	1.40832	1.93547	1.86945	0.675846	0.818655	-1.56218	-0.473536	-3.26474	0.0379896	0.731793	-1.58797	-1.12576	NaN	NaN	-0.352171	2.19656	1.82268	-0.620956	2.44379
P22102	Trifunctional purine biosynthetic protein adenosine-3	GART	-0.10246	0.341165	0.656543	1.23842	-3.22806	-2.6243	-0.590649	-0.145887	0.666189	-0.0977783	-0.678398	-1.20647	0.181616	NaN	-3.69547	-2.39819	-2.54077	NaN	0.118271	0.576051	0.84263	0.847714	1.8375	1.64783	1.35158	1.61084	0.483507	0.525845	-0.828803	-0.20467	0.469173	-0.765779	0.398523	0.620305	1.24546	0.793482	0.974715	-0.0650568	NaN	-0.332375	-0.661556	0.5606	1.17538	-0.09025	0.665494	0.496147	2.94661
Q9UJS0	Electrogenic aspartate/glutamate antiporter SLC25A13, mitochondrial	SLC25A13	-0.110248	-0.386321	-1.01989	-0.477489	-0.074729	-0.367685	1.88506	-2.45672	-0.726425	1.40851	-1.01402	-3.11265	-0.83193	-1.12516	-1.35663	-0.239429	-1.82891	-0.325809	-0.103764	2.50838	3.42043	3.2918	0.684135	0.396082	-0.515669	-0.107361	-2.03523	NaN	NaN	-2.3898	NaN	-2.36925	-1.97115	-3.03777	NaN	-2.25092	-3.20223	-0.507577	-0.561249	-3.12657	2.99187	-2.44071	NaN	-1.33517	-0.429826	3.91427	1.31784
O43390	Heterogeneous nuclear ribonucleoprotein R	HNRNPR	1.49743	1.69917	1.96083	1.34936	1.61659	1.85723	1.26684	0.657532	0.227154	1.46263	1.2719	0.896391	1.09347	1.45506	1.26878	1.50337	1.18444	1.06635	1.88939	2.35639	2.91071	2.8392	4.02761	3.79761	3.29696	2.5146	2.01925	2.12448	1.99644	2.08611	1.67791	0.843239	1.7061	0.433923	1.53233	1.3739	0.746034	0.31413	0.841984	0.565304	0.524519	0.753031	0.493038	-2.94687	0.608813	2.82768	3.55592
Q99972	Myocilin	MYOC	0.583585	1.61629	1.31845	0.866014	2.6012	-0.0323696	-0.176746	1.29733	-0.00403976	-1.39392	1.73154	0.959455	-0.763962	-1.38244	-1.61039	-1.70354	-1.02239	0.97849	7.64343	7.63617	7.18936	6.90495	1.02986	1.54484	1.18255	1.52505	1.33338	0.929781	1.37393	-1.59456	-0.142138	1.8436	0.327707	1.20633	0.821657	1.03656	1.54657	0.814481	1.57485	2.21427	2.35141	4.03916	5.76563	7.61627	8.51171	5.84821	2.04649
P08237	ATP-dependent 6-phosphofructokinase, muscle type	PFKM	2.08528	2.01428	2.09617	1.30709	1.523	0.88242	1.36928	0.934521	1.02168	0.95392	1.53554	2.33871	0.458286	1.0405	0.874479	1.0072	-0.191706	1.5022	3.57617	4.35948	4.65978	4.47226	2.28178	2.58297	1.70874	1.43316	0.358393	-0.750452	-0.366796	0.507042	0.319187	0.0579243	0.969872	0.88141	1.59288	0.65291	1.13518	1.4041	-0.360909	-0.253611	-3.87844	-0.851198	1.16201	1.17432	2.03315	4.32593	2.5783
Q9NSE4	Isoleucine--tRNA ligase, mitochondrial	IARS2	1.71502	1.74751	1.74663	1.04626	1.18549	2.14572	0.584972	0.857925	1.14638	-0.310757	0.668119	3.41747	-1.04448	1.82944	0.756535	0.897339	1.52594	1.11249	1.42481	2.99068	3.69665	3.83296	1.55448	1.64521	1.0467	0.76931	-0.0380802	1.46155	0.0911646	0.0459042	-0.952684	1.1146	1.0869	-0.626245	0.156586	-1.42282	0.312152	-1.0309	NaN	-0.986883	-0.895319	-0.931164	0.3978	1.22787	1.08354	4.1197	2.66935
P61981	14-3-3 protein gamma	YWHAG	3.0704	3.14892	2.89854	2.06492	2.4587	2.766	2.16966	2.30988	2.3727	2.5297	1.61527	1.69791	1.81006	1.90577	1.54531	1.50419	2.80929	2.00595	2.63043	3.68165	4.11744	3.94768	4.65147	4.57445	4.60692	3.79647	3.39317	3.01064	2.57748	2.49685	2.69697	3.18425	-0.656275	-0.96666	2.09259	0.21401	-1.47553	1.71662	0.12138	-0.00488663	0.574593	0.463943	0.603367	-0.300316	2.13097	3.87734	5.29956
P11413	Glucose-6-phosphate 1-dehydrogenase	G6PD	2.96327	2.81941	2.6142	2.49656	2.62646	2.03176	2.2338	1.94638	1.79121	1.62979	-0.756889	-0.530621	1.86973	2.06393	1.69011	1.93692	-2.24598	1.6132	2.76821	3.11786	3.02042	2.96727	5.03215	5.05643	5.10679	4.96167	4.17047	3.93479	3.26933	2.7623	2.38845	0.755583	-1.02177	-0.862641	1.32117	-1.35461	-3.19116	-0.114869	1.94972	1.06995	-0.299702	-1.30535	-1.81596	1.06306	1.54846	2.85116	5.76984
Q9BUF5	Tubulin beta-6 chain	TUBB6	-0.684426	-1.35877	0.363149	0.83247	1.33134	0.271727	0.539129	0.598862	1.08074	0.249802	-0.811674	-0.0696163	-1.02357	0.187483	-0.868063	0.0635166	0.649055	0.226129	0.362274	-0.0577307	-1.67714	-2.39582	3.22759	3.16145	3.01637	2.63905	1.73034	1.72781	0.217824	1.34245	0.528711	1.1855	NaN	1.07881	-0.0686836	-0.330833	0.2256	-0.398816	NaN	-1.23548	NaN	0.225933	-2.39751	-0.165026	-0.411426	-0.685284	2.90065
Q9NQT8	Kinesin-like protein KIF13B	KIF13B	1.01172	-0.766217	0.129745	-0.682625	-1.31829	-1.74954	0.398026	0.296675	0.56308	0.645039	0.559841	0.71365	0.284761	1.7779	0.929976	0.614832	-0.6416	0.306043	0.637428	0.242269	0.0546799	-0.779969	-1.62504	-0.149549	-0.576448	-0.153486	-0.502075	-0.754038	0.770774	1.03898	0.938097	0.561605	1.28762	0.903209	0.962952	1.65428	0.920657	1.60792	0.676315	1.07676	-2.04216	-0.736732	1.6393	0.629152	1.72792	-0.418072	2.43429
P50991	T-complex protein 1 subunit delta	CCT4	1.695	2.4261	2.03698	1.91385	1.47364	1.06714	0.813429	0.801098	-0.0182438	0.534931	0.725651	1.10772	1.07518	0.406841	0.482605	0.337614	0.344004	-0.976077	3.68821	4.19576	4.51837	4.16309	4.01676	4.20658	3.97023	3.91273	2.63768	2.46207	2.29587	1.12332	1.24359	2.00502	1.40514	1.1636	1.14361	0.980427	-0.0920191	0.98898	0.175896	-0.625769	0.165171	-1.77591	1.29128	2.90469	3.53466	4.16814	4.64453
P17858	ATP-dependent 6-phosphofructokinase, liver type	PFKL	1.46319	1.53129	1.19457	0.74262	1.24616	0.484495	0.808441	-0.0684452	0.0120258	-0.621931	-1.96871	0.170164	-0.0949574	-0.365185	0.30719	-0.54314	-2.11924	-4.59622	1.41563	2.68607	2.98628	2.75767	2.81642	2.47061	2.42363	2.22495	-0.0517368	-0.524534	-2.3509	-0.703402	-3.53324	-1.94722	-1.30472	NaN	-3.08519	-0.467072	-0.703805	-0.622436	NaN	NaN	NaN	NaN	-1.7773	-0.673349	0.847167	2.74119	3.72029
Q12931	Heat shock protein 75 kDa, mitochondrial	TRAP1	1.33444	1.08359	0.719562	1.22232	1.44727	0.765091	1.41568	1.37866	0.431999	0.89027	3.20418	0.624701	1.0696	1.13511	1.12474	-0.290764	1.12037	0.0833387	1.08239	2.58085	3.6218	3.56187	1.76732	1.81059	1.30795	0.968594	3.6945	1.6089	1.47379	1.53982	1.82576	1.45655	1.89817	2.62406	0.707994	0.829752	1.64165	1.75415	1.27285	1.61463	1.56637	0.303585	1.69954	2.0325	1.63953	3.44242	1.79208
P06727	Apolipoprotein A-IV	APOA4	4.99323	4.75608	4.623	4.60956	4.55043	4.3385	4.35932	4.51142	3.41177	4.60176	3.52917	3.84019	4.95576	5.01275	5.09161	5.33327	5.13685	4.9253	3.68004	3.36441	1.89622	1.8692	2.08482	2.20149	2.86452	3.57049	4.72459	5.2475	5.2559	5.40836	5.26652	4.26621	4.22167	4.25953	4.29917	3.72532	3.74807	4.13357	4.52824	4.48517	4.18461	4.28238	4.11298	4.02133	3.84761	1.04982	1.92349
Q9NZN3	EH domain-containing protein 3	EHD3	2.49418	2.73776	2.82581	2.66992	2.64057	2.1162	2.30382	2.34761	2.41455	2.48671	1.46692	0.322184	2.54575	2.46463	2.31764	2.35293	1.51703	2.36843	2.31092	0.638173	-1.17388	-2.80809	NaN	NaN	NaN	NaN	-2.85483	-0.810152	-0.32372	-0.486942	-0.170404	-0.433311	-0.451469	-0.701692	0.305851	1.22868	0.761907	-0.216155	0.261564	0.789333	0	0.320965	1.54408	0.639029	NaN	-3.09205	-0.567743
P29144	Tripeptidyl-peptidase 2	TPP2	0.92073	0.50896	0.277373	1.04655	0.651048	0.365788	0.620464	0.97337	1.01081	1.42098	1.59421	3.42171	1.21331	1.26702	1.6034	1.4859	1.81753	1.61516	0.229961	0.301919	0.348186	0.457808	1.19837	1.35828	0.731518	1.08682	0.729836	0.709703	1.16221	1.18372	1.22936	0.877373	1.65919	1.82331	1.31843	0.782854	0.866824	1.03683	1.1785	1.29662	1.68849	1.35693	1.72723	1.66244	1.68159	0.322445	2.85023
Q05682	Caldesmon	CALD1	3.64499	3.44448	3.62439	3.57355	3.3073	3.25769	3.1831	3.26784	3.23515	3.1631	2.71127	2.59443	2.8716	3.27911	2.70263	2.96141	2.5694	2.74981	2.35761	3.30683	4.13701	4.02036	0.59437	-1.05069	1.3823	2.50343	2.72522	2.98736	1.10814	3.52008	3.11329	2.70019	3.36563	3.11077	3.64789	3.03343	2.89391	3.457	2.49833	3.05436	3.08976	3.91511	2.96034	2.06438	0.879146	4.48777	-0.269928
Q9BTV4	Transmembrane protein 43	TMEM43	3.06152	3.3234	3.24742	2.92299	2.98399	2.79689	2.64767	2.37057	2.50486	2.469	0.398863	0.47633	2.0063	1.75704	1.51096	1.76925	0.858597	1.60337	1.82617	1.7352	2.16234	2.08579	3.16398	2.72198	2.27778	0.874832	0.993492	1.57842	1.16884	1.34597	1.42079	1.66191	0.765562	0.27732	-0.197237	0.232998	0.646274	1.01989	0.080368	-1.01874	-1.04623	-0.966103	0.552507	0.121206	-0.956944	1.61111	2.77456
Q13740	CD166 antigen	ALCAM	1.43191	1.12315	0.602925	1.68474	0.920911	1.63235	0.172169	1.77926	1.82129	1.75532	-0.534622	0.745487	1.16084	0.826727	-0.881353	1.70062	-2.15931	1.63859	3.90974	4.96816	5.92522	5.82098	0.556555	-0.941807	-0.195936	-0.286709	-1.61096	0.0756893	0.407197	0.983994	0.222065	0.227625	1.84406	1.41588	-1.07167	-0.837959	-0.299903	-0.403247	-0.63813	1.05252	0.489176	-0.0808182	0.853882	2.06456	3.82975	6.25853	0.874947
O94979	Protein transport protein Sec31A	SEC31A	1.44207	2.42909	3.04895	2.73385	2.79579	2.64146	2.44323	2.47339	2.29127	2.0863	1.50031	0.434387	-0.424385	0.0206852	1.29927	1.08967	1.31281	0.960855	1.08642	1.71454	2.28535	2.49757	2.93652	2.34073	1.68023	1.82026	2.11514	2.66518	2.63881	3.20325	3.01584	2.12834	2.44677	2.97321	1.68336	-0.0144291	-2.67718	-0.891969	2.22431	0.175085	0.726355	1.25712	0.454191	-1.42256	-1.77958	2.74636	3.60667
P52209	6-phosphogluconate dehydrogenase, decarboxylating	PGD	3.5928	4.02069	4.24317	4.13393	4.01036	4.13592	4.24892	4.31883	4.4064	4.46412	2.80366	3.05756	4.83497	4.78039	4.59532	4.84099	4.53627	4.68581	4.78707	4.92229	4.94288	4.77964	5.67051	5.80145	5.77391	5.63684	4.57665	4.70462	4.48139	4.45041	4.37443	3.46023	3.62451	1.51164	3.4861	3.50255	3.49685	1.02046	4.10122	0.648523	1.8098	1.97729	3.63189	4.60812	4.21657	5.03527	6.88761
P21281	V-type proton ATPase subunit B, brain isoform	ATP6V1B2	0.0212049	1.42385	0.486703	0.16963	0.889998	0.980606	0.42589	0.233692	1.15777	0.972643	0.548254	-0.115673	1.03521	0.0809498	-0.242247	-0.414259	-0.274342	0.131856	0.813242	1.79169	2.50814	2.59494	3.64612	3.26284	3.03287	2.96216	2.00284	1.7906	1.03777	0.581699	1.07709	2.40091	-0.725777	1.60586	0.774437	0.431602	0.621587	0.350604	-0.084713	0.781607	-0.948586	0.763407	-1.10407	1.46371	1.17222	2.87042	5.08428
P02647	Apolipoprotein A-I	APOA1	4.7595	4.63018	4.86845	4.80283	4.98175	4.97477	5.35349	5.84627	6.35921	6.69783	5.82155	5.73417	7.51723	7.70276	7.61738	7.83951	7.391	7.43165	6.14482	5.47053	4.35895	4.46558	4.14156	3.29362	2.91314	2.43572	3.74459	4.70909	4.93862	5.15403	5.18847	4.6516	5.23868	4.89371	4.62491	4.36752	4.01136	4.18453	4.77851	4.93271	4.77354	4.74399	4.7034	4.6743	4.6302	3.49535	4.50433
P00367	Glutamate dehydrogenase 1, mitochondrial	GLUD1	3.37719	3.39659	3.36356	2.68927	3.14893	2.94447	2.86316	2.35894	2.21038	1.91266	0.822861	0.788651	1.43494	0.803219	0.699759	0.383398	-0.181789	0.408349	3.2112	4.27573	5.12574	5.07272	3.53166	3.24917	2.74866	2.33162	1.81127	1.58877	1.34507	1.43359	0.273102	0.451902	0.178068	-2.96107	NaN	-0.28433	NaN	NaN	-0.263218	-0.11006	1.02103	-2.82915	-0.474363	-1.34642	1.96875	4.62306	2.48401
P0DOX5	Immunoglobulin gamma-1 heavy chain		5.74619	6.13238	6.32714	6.2277	6.40531	6.4939	6.70445	7.09597	7.58982	7.63064	7.23219	6.28181	7.95248	8.24444	8.02049	8.19139	8.10445	8.08657	7.73931	7.16547	6.06345	5.50422	5.16216	4.87685	5.0119	5.69338	6.87574	7.44134	7.66348	8.04184	8.1291	7.98071	8.65231	8.33172	8.1949	7.92218	7.32923	6.54042	7.38727	7.25653	7.01231	7.17617	7.94205	8.37387	8.5265	5.15663	3.50703
O15031	Plexin-B2	PLXNB2	-2.43753	-0.290275	-0.757731	0.521719	0.614104	-1.28478	0.841749	0.702396	0.177938	0.392809	1.80567	1.50104	0.915636	0.519329	0.451807	0.816309	1.09282	0.175895	0.664251	-0.521789	-0.101406	-0.294005	0.943544	0	-0.553585	0.904444	0.591278	1.14839	1.17255	0.18891	1.34403	0.822416	2.03107	1.75362	2.10489	2.20176	1.72904	2.04725	0.717213	-0.402969	0.833668	0.900969	1.30771	0.684166	0.100259	0.292625	2.23147
P39060	Collagen alpha-1(XVIII) chain	COL18A1	6.94094	6.27588	6.08922	5.87109	6.10284	6.08346	6.09163	6.22318	5.5972	6.52799	3.01273	1.80972	6.77147	6.73507	6.73571	6.91511	6.71566	6.2704	6.61674	6.42391	5.63804	4.97199	1.07863	2.3859	4.55355	5.31515	5.75325	6.68218	6.65887	6.71635	6.77824	5.05891	6.23429	6.01276	4.02065	6.03572	3.1211	1.46138	6.23466	6.41312	6.40936	6.54451	3.51115	4.88024	5.29176	1.64251	1.69465
O43143	ATP-dependent RNA helicase DHX15	DHX15	1.15923	1.2312	2.0481	0.841013	0.717334	0.877028	1.41506	0.715675	0.637724	2.2501	0.50745	-0.88044	1.94589	2.29168	-0.0493259	1.79913	0.174139	-0.783828	1.66126	2.32946	2.95801	2.95652	4.29733	3.80336	3.48469	2.66573	1.26035	2.08808	1.51642	1.39148	0.95166	2.26938	-1.96659	0.973474	0.974232	1.99515	0.850455	0.788512	1.94362	1.14799	2.24653	1.63966	-0.709608	2.15144	1.58826	3.30498	4.00626
P61204	ADP-ribosylation factor 3	ARF3	1.97378	2.304	2.15177	1.29394	1.94445	1.17034	1.89872	1.5337	0.978001	0.744976	-3.89146	-1.09044	0.818617	-1.33758	-0.17144	-3.52275	NaN	-0.681294	1.81684	2.46834	2.5989	2.38751	2.74737	2.698	2.59803	2.42528	1.8485	0.61648	0.694438	0.306679	-0.627218	-0.853231	-3.85555	-1.11205	-1.31034	-1.44808	NaN	NaN	-0.656519	NaN	NaN	NaN	-3.55655	-2.75898	0.685534	3.18953	4.70679
Q07960	Rho GTPase-activating protein 1	ARHGAP1	1.71332	2.6787	1.81644	1.05537	0.879258	0.848398	1.00612	0.158848	-0.158972	0.562202	-0.391153	NaN	-0.709202	-0.707172	-0.275179	-0.782806	-3.18114	NaN	1.43464	0.648553	1.79542	1.85881	2.87517	2.50453	2.59912	1.94146	1.00248	2.11869	0.323291	-0.254051	-0.490265	0.556429	NaN	-2.68396	-0.305218	-1.50095	-1.42793	-1.67486	0.781864	-0.384811	-0.832531	-2.97141	-0.300156	NaN	-2.79132	2.13561	4.31018
Q9Y6D6	Brefeldin A-inhibited guanine nucleotide-exchange protein 1	ARFGEF1	0.840295	-0.793511	-0.235581	0.865364	-0.522529	-0.134701	0.273991	0.854017	0.0751266	-0.377119	1.16607	1.32935	0.555994	0.340879	0.814508	0.73226	1.26209	0.530665	-0.431562	-1.27946	-0.237461	-1.36115	-0.598957	-0.0959225	0.271103	-0.647005	-0.308178	-2.07573	-1.94429	-0.647608	0.780592	-0.78828	0.716555	0.908076	1.13742	1.31541	1.05223	-1.184	0.239069	0.467173	1.18402	-0.0171776	-0.454016	0.569597	0.86288	-1.1359	2.23846
Q12792	Twinfilin-1	TWF1	-0.506083	-2.14453	0.0495424	1.47897	NaN	NaN	NaN	2.19253	-2.36199	2.47438	-0.773262	-0.166265	-1.84905	1.51023	1.14328	NaN	NaN	NaN	-0.368593	-0.698476	0.194468	0.512105	2.12668	2.4436	2.3939	2.1862	0.546173	-0.0345993	-0.215014	-0.660845	-0.414919	0.942932	-0.230595	-0.644214	-1.31817	-0.162146	0.409005	-0.12291	-0.365978	NaN	-3.58778	0.165304	NaN	-0.111881	0.0534601	0.498774	4.38041
P50995	Annexin A11	ANXA11	3.63175	3.55797	3.73656	3.61141	3.49889	4.03491	3.88529	3.77752	3.38675	3.92798	4.5382	4.15313	3.92102	4.05505	4.20487	4.35296	4.50159	4.34814	3.27362	3.28047	3.17247	3.39142	5.03011	4.94006	4.61928	4.37782	4.36121	3.93992	3.87772	3.45472	3.75562	4.57493	4.5194	4.68485	4.81446	4.84403	4.95736	4.98011	5.27174	5.37049	5.09333	5.2037	4.89911	4.2234	2.64115	3.39488	5.99822
A8K2U0	Alpha-2-macroglobulin-like protein 1	A2ML1	2.948	3.30755	3.63519	3.35552	3.64931	3.51491	3.5298	3.35204	3.62001	3.04849	0.936121	-0.771132	2.96534	2.83522	2.71654	2.30191	-2.26458	-0.59868	1.55952	1.61413	-1.29903	NaN	-0.627571	-0.799528	-1.86363	NaN	2.13719	2.41195	2.75026	2.96019	3.05573	5.99744	1.97864	1.05905	1.21928	0.692802	-1.57973	-1.18225	NaN	0.0797157	0.340065	0.179735	NaN	3.05857	2.49364	-1.52214	-0.498629
P60174	Triosephosphate isomerase	TPI1	3.9486	4.32414	4.64573	4.48668	4.64761	4.35361	4.3462	4.2782	4.35021	4.36415	3.22116	2.97711	4.19111	4.49757	4.42476	4.61782	4.36286	4.5406	6.86771	7.34746	7.28502	7.74248	5.8462	6.37113	6.37477	5.65729	5.0373	4.68508	4.39283	4.42062	4.15756	4.23067	3.27558	2.84584	2.06659	2.65459	2.73748	2.71589	3.1951	3.19389	3.3911	3.65233	4.62195	4.96582	5.23282	7.24626	3.21035
P62191	26S proteasome regulatory subunit 4	PSMC1	1.54627	1.83571	0.988515	0.434607	1.04007	0.234468	0.622824	1.78248	0.281054	-0.573433	0.684433	3.78279	1.03033	1.64508	0.677198	-0.0333977	1.07123	-0.682542	0.537125	1.69779	2.18582	1.84842	2.65803	2.50603	2.25848	1.76364	0.195827	-0.842453	1.12283	0.226294	0.496061	0.483555	0.0511703	0.161113	0.614944	-0.146782	0.903184	1.04607	1.57489	1.1929	0.937845	-0.660534	0.984688	1.57283	0.87794	1.75539	2.70209
P27348	14-3-3 protein theta	YWHAQ	0.926244	0.921851	1.32298	2.0623	1.11568	0.909742	1.06742	1.38127	1.13748	1.47367	1.59179	1.2873	1.47052	1.48939	1.59702	2.03261	1.53829	1.14037	0.634039	1.06468	1.81059	1.8941	3.73809	3.90311	3.73126	3.53077	2.77045	2.30436	1.9515	1.72117	1.55425	2.10732	1.10001	1.70894	1.43953	1.28186	1.44365	1.44071	0.899357	1.03139	1.40949	1.43923	1.38337	-1.01277	-0.384149	2.91121	4.4938
Q13409	Cytoplasmic dynein 1 intermediate chain 2	DYNC1I2	3.47755	3.51016	3.66952	3.88197	3.60408	3.65421	3.43207	3.6191	3.2244	3.43356	3.45434	3.31927	3.56254	3.30391	3.34444	3.86438	3.49387	3.19686	2.2873	2.01712	0.809023	1.13034	2.73487	2.56303	2.56401	2.8253	3.40252	3.49038	3.58985	3.89658	3.58237	3.18935	3.76233	3.86503	4.093	3.62466	3.57382	3.59891	4.01627	4.10986	3.88008	3.88851	3.51936	3.117	1.32939	1.32129	2.81776
Q9Y4W6	AFG3-like protein 2	AFG3L2	0.498498	1.38108	0.613055	1.08092	0.281192	-0.115522	0.0851746	-1.52466	1.43867	0.707172	0.699635	-0.45771	0.192362	0.0352688	0.517406	0.310493	-0.310476	-0.0943937	1.85765	3.36035	4.26367	4.31383	2.78618	2.60223	2.07197	2.14875	0.698702	1.02987	0.472865	1.75881	1.36492	1.79512	1.92264	1.33885	2.78049	1.28349	1.41904	0.890702	0.321411	0.0198784	1.03476	0.172565	1.75366	-1.79892	1.91118	4.29196	2.43187
P43490	Nicotinamide phosphoribosyltransferase	NAMPT	1.77192	1.5897	1.72879	1.14877	0.727614	0.602594	0.406263	-0.374088	-0.193653	0.181482	-0.362801	-1.24119	-0.364107	-2.2926	-2.67927	-2.20618	-2.19756	-2.03288	-1.13447	-0.0304976	0.510494	0.635243	1.9175	1.53913	1.3823	1.31899	0.424387	-0.0709076	-0.260036	-1.30339	-1.37217	0.807056	-1.27135	-0.339536	-0.654425	-0.545603	-1.90023	0.146781	-0.554436	-0.328043	NaN	-2.59234	-0.529333	0.0797539	0.971066	-0.0982914	5.39511
P22695	Cytochrome b-c1 complex subunit 2, mitochondrial	UQCRC2	3.95521	3.79671	3.97923	3.77794	3.85456	3.74083	3.53322	3.79697	3.35951	3.56669	2.63252	2.67286	3.17086	3.06611	2.80694	3.29026	3.24393	2.90946	4.72991	5.83121	6.39029	6.31474	2.94868	2.53864	2.70648	1.97338	1.67601	2.88624	2.47469	2.7616	3.18755	3.0879	2.79835	2.40355	2.52367	2.52618	2.58454	2.57815	3.16872	2.94347	2.63136	3.29135	2.75065	2.43487	3.48173	5.97139	3.48625
P22105	Tenascin-X	TNXB	-3.60091	-0.315085	-2.88883	-2.85856	-3.87918	NaN	-2.62004	-4.10753	0.294565	3.33722	2.7338	0.732576	-0.770916	-3.57299	-1.87421	-4.72521	-0.796406	NaN	-2.20929	-2.50057	-3.62553	-1.89761	-0.616331	-2.0353	0.217241	-0.427679	0.253775	0.368784	-3.83653	-2.27918	0.471193	-1.42344	0.588606	-0.591784	-0.442886	3.47021	2.55287	1.93519	-2.02176	-1.3463	-1.23955	NaN	NaN	NaN	NaN	-0.21563	-0.036932
P07954	Fumarate hydratase, mitochondrial	FH	1.9669	2.41737	1.82007	2.01964	1.25232	0.182383	0.75123	1.61035	2.13424	0.875671	-0.117939	-0.43239	0.898497	1.30459	0.674088	0.13336	-0.503923	0.259988	4.01314	5.09926	5.87868	5.82439	2.92222	2.9495	2.29211	1.82259	0.223957	0.827873	-1.11523	-0.218763	1.42035	2.28524	0.381111	-1.54289	0.807238	1.09319	-1.04276	-0.284923	0.437658	0.998823	-1.86018	-0.158518	-0.935616	0.839689	2.82326	5.72676	1.70009
P40227	T-complex protein 1 subunit zeta	CCT6A	2.47159	2.24283	2.29957	1.97477	2.15617	1.85654	2.00171	1.82563	1.94438	1.44205	0.806578	1.13203	1.20062	0.885773	0.972687	1.12094	0.420101	1.25366	2.12721	2.96787	3.41448	3.29228	3.55021	3.59409	3.49153	3.33511	2.71531	2.32275	2.11221	2.38975	2.16009	1.55934	1.18556	1.82498	0.873035	0.861055	1.05462	1.27057	1.08252	1.23144	1.13197	0.650486	0.277452	0.306238	1.25171	3.41669	4.32886
Q92841	Probable ATP-dependent RNA helicase DDX17	DDX17	1.13675	1.0132	0.419887	-0.174877	0.419291	0.236326	0.780878	1.08654	-1.08291	0.545063	0.836227	0.869671	-1.99898	-1.45482	1.89794	-0.405416	-3.00839	NaN	0.626516	1.52833	1.67608	1.6328	4.40645	3.98438	3.48446	2.93502	2.20635	2.26684	2.07718	2.17246	0.638149	1.33189	-1.06107	2.88113	-0.676065	-1.17112	0.218078	0.458945	NaN	-1.96403	0.27018	0.452221	2.89165	-0.00802422	1.5152	2.22591	3.30334
Q8NEU8	DCC-interacting protein 13-beta	APPL2	2.38812	1.88389	2.00277	1.68205	0.491939	2.49741	1.05928	0.850239	1.07387	2.72662	2.04164	2.43207	2.65232	1.14328	2.04297	0.98979	2.81256	2.14649	1.19765	1.12089	0.901197	1.08703	0.799641	-0.0790997	0.953669	1.58497	1.63197	0.924	0.918159	1.34652	0.48065	0.214142	1.636	2.36796	1.28159	3.14632	2.09793	2.01785	1.81805	1.44439	2.33908	2.24271	1.74112	1.76404	0.3163	1.66508	2.21376
P35443	Thrombospondin-4	THBS4	5.93414	5.846	6.07593	6.41151	6.20116	6.04686	6.29111	6.57277	6.4672	6.75404	5.83169	5.84437	6.84669	6.89769	6.95321	7.34025	7.12652	6.86257	7.34953	7.14711	6.10572	5.45801	0.625185	0.801624	2.53286	3.57065	5.16112	6.09357	6.28559	6.60486	6.59366	5.2107	6.18983	6.15548	6.63079	6.52538	6.54932	6.42815	7.38339	7.44087	7.48971	7.3729	7.47504	8.41735	8.79859	4.40241	0.735451
P11940	Polyadenylate-binding protein 1	PABPC1	1.38204	1.5893	0.772733	0.000898361	0.292554	0.0843468	0.456161	-0.726057	-0.660339	0.102516	NaN	-1.25216	0.125685	-0.00665855	-0.173807	0.518284	-0.419077	-0.523206	0.699451	1.80826	2.23707	2.06166	3.44561	3.66376	3.21848	2.73141	0.746708	1.59792	0.563481	1.25277	0.666763	0.982635	-0.386969	-1.77484	-2.31491	-2.70886	-1.13679	-1.02854	NaN	NaN	NaN	NaN	NaN	-0.29409	1.19314	2.10455	2.96029
P67936	Tropomyosin alpha-4 chain	TPM4	1.49214	2.0715	1.19016	1.13763	0.80967	1.02002	1.53998	0.413593	0.78738	-0.084425	0.599478	-0.290993	1.11308	0.0878429	0.242928	0.966057	1.16547	0.787446	0.0214138	0.272811	1.6502	1.63003	2.72331	2.69769	2.86836	2.41032	1.87838	0.621857	2.23202	0.885233	0.110628	3.6387	0.826239	0.087821	-0.552965	-1.93233	NaN	NaN	NaN	NaN	-1.4788	-1.45213	-1.06506	-1.29436	0.348165	2.10544	4.1206
O75592	E3 ubiquitin-protein ligase MYCBP2	MYCBP2	-4.16142	-2.68645	-1.67725	-2.58341	-4.8725	-2.35897	0.170183	0.462408	NaN	NaN	0.136938	-1.10748	-0.323034	-1.81431	-2.39539	-1.74891	NaN	-0.567842	NaN	-2.58728	0.293962	-1.00872	-0.516575	-0.0813789	-0.812994	-2.10403	-0.813211	-0.30479	-0.167558	-0.813875	-0.558876	1.07507	0.968761	-0.648034	NaN	NaN	-1.71297	1.61337	0.104229	-0.26836	NaN	1.45372	-1.53676	NaN	-0.485738	-0.359921	0.593319
P09651	Heterogeneous nuclear ribonucleoprotein A1	HNRNPA1	2.63186	2.81271	2.61057	1.63168	2.35281	1.98244	2.00529	1.32548	1.39865	1.47966	0.401299	-0.369061	1.32509	0.872826	0.446882	1.40516	0.279789	1.47258	3.52176	4.0728	4.21452	3.69191	5.19519	4.74883	4.38308	3.73586	3.0338	3.41059	3.33477	3.20474	2.77697	2.95741	1.69868	1.4635	-0.370054	0.649265	0.175258	-0.844192	NaN	-2.62787	0.129551	-0.270321	1.06633	1.48935	2.10371	2.87492	4.6724
P24752	Acetyl-CoA acetyltransferase, mitochondrial	ACAT1	2.1634	2.65446	2.45519	1.94632	1.55143	1.57176	-2.81051	0.728226	0.936323	1.40003	1.04191	1.95156	1.81327	0.373621	0.759659	0.554085	1.87467	1.4761	2.59355	3.98825	4.88964	4.78243	1.15512	0.759754	1.58241	1.19782	1.36249	2.20783	2.13765	2.04564	0.972084	1.07216	1.38019	2.13947	0.680576	0.75816	0.906159	2.13209	0.975231	1.50521	1.26527	1.19894	0.66396	1.68655	1.49831	4.86124	-1.08128
P40763	Signal transducer and activator of transcription 3	STAT3	1.8944	1.86643	1.70662	1.47556	1.27945	1.70819	1.23847	1.07861	NaN	1.00898	2.00073	0.88236	0.961966	0.482723	0.197884	0.834404	0.941387	0.943044	0.742359	1.177	1.64096	1.33495	0.961668	0.986258	0.877869	1.44252	1.21767	1.07885	1.34853	1.51018	1.23071	1.13474	1.37372	1.58764	1.2562	1.84308	1.32979	1.24938	0.9785	1.01677	-0.736731	1.20354	1.43974	1.06283	-0.381608	0.813406	2.23445
Q3LXA3	Triokinase/FMN cyclase	TKFC	-0.55483	-0.0483618	-0.595265	-1.07477	-1.73147	-2.65763	NaN	-1.98833	-1.8541	-2.79592	-1.79005	0.120998	NaN	-1.291	-1.35804	-1.66706	-3.11072	-1.28988	0.209782	0.678903	1.48146	1.79932	2.29219	2.41352	2.35015	1.53551	0.481056	0.29624	-1.28401	-1.49657	-2.84199	NaN	-2.8982	-2.35473	-1.53365	-1.92577	-1.95256	-2.90901	-1.63566	-3.66053	NaN	-2.87809	NaN	NaN	-0.279492	1.76124	2.69129
O95757	Heat shock 70 kDa protein 4L	HSPA4L	-0.841746	0.507701	-0.604493	0.392845	0.520862	0.364687	-0.279514	-0.0230045	1.77584	1.26254	0.635445	2.30513	-0.857649	1.15507	-0.142059	-1.35619	-1.23902	-1.21685	0.505589	0.615094	0.972004	0.576144	2.15007	1.72426	1.29063	1.0538	1.76941	-0.346251	-0.709628	0.647881	0.746544	1.64901	1.26988	1.46594	1.27817	1.76097	2.30286	1.69546	1.09342	0.34549	-2.58264	-1.42909	0.0377579	0.995565	1.91427	0.478958	2.67386
Q15435	Protein phosphatase 1 regulatory subunit 7	PPP1R7	2.86864	2.71203	3.07349	2.91259	3.0223	2.95666	3.18462	3.6873	2.58155	3.2718	2.01486	2.70338	3.60393	3.65832	3.46222	3.27948	2.41293	3.19726	3.23779	3.51049	3.6588	3.55936	1.78827	1.94254	2.20601	2.56021	2.41813	2.91377	3.06033	3.10796	2.80044	1.79311	1.8257	2.21193	3.00031	2.39502	3.40013	3.14879	3.17465	2.9051	2.01113	2.80221	2.47492	3.041	2.66048	2.95814	3.66329
P02671	Fibrinogen alpha chain	FGA	5.8512	5.54686	5.38049	5.43345	5.61466	5.44705	5.55077	5.77749	6.22357	6.27628	4.55872	4.38586	6.42089	6.57497	6.35156	6.5971	6.03486	6.27498	5.21409	4.76425	3.76253	3.63378	1.90447	0.203629	1.001	0.508333	0.870754	2.38251	2.23139	2.79514	2.53852	0.937603	1.88827	1.98639	1.56978	1.36674	1.84203	1.38948	1.58978	1.98132	1.61524	0.859959	0.851295	2.05224	1.99329	0.848104	4.67937
Q92598	Heat shock protein 105 kDa	HSPH1	1.36208	1.3866	1.95245	2.18163	1.57544	1.17228	2.11993	0.996008	1.93081	1.43047	2.91891	3.36153	0.291548	0.38114	-0.189419	-0.017313	-1.06959	-0.21618	-1.74764	-0.705159	-0.0851727	0.480311	1.79702	1.79209	1.62616	2.37847	2.46048	0.808407	1.42466	0.695084	1.60962	1.90246	2.2387	2.90006	2.43132	3.30132	3.19918	2.99922	1.58013	1.08297	-0.222975	1.11613	0.579578	-0.731335	NaN	1.40642	2.633
Q15155	BOS complex subunit NOMO1	NOMO1	-0.389022	-1.88686	NaN	-4.91034	-1.7859	0.172432	0.812881	NaN	-1.27646	-1.51217	0.304071	-1.80636	-2.00515	-2.36919	-2.33182	-3.82552	-4.1824	-3.205	-2.18218	-1.62222	0.210115	0.570884	1.50324	0.71002	-0.579664	-0.321211	-4.73118	-1.81571	-1.42327	0.659569	NaN	-2.74056	-4.00762	NaN	-3.07253	NaN	NaN	0.442773	NaN	NaN	0.0764198	NaN	-3.12562	NaN	-0.620891	1.20198	0.85508
Q9ULD0	2-oxoglutarate dehydrogenase-like, mitochondrial	OGDHL	-1.16359	NaN	-2.46403	-4.42982	NaN	-4.17428	-2.20216	NaN	-2.92848	-1.3525	-1.30371	-1.67509	-0.176268	-0.072979	-2.68488	-1.1124	-0.824566	-2.48456	0.564484	1.68386	2.85104	2.7449	-4.06836	-4.21336	-0.972307	-1.39342	-2.61645	NaN	-2.25446	-2.84856	NaN	-0.888641	-2.84468	-0.623761	-0.613182	-1.28298	-2.61796	NaN	NaN	-3.69592	NaN	NaN	0	1.86087	-1.93336	1.98495	-2.16129
Q9NQ79	Cartilage acidic protein 1	CRTAC1	3.46475	3.87693	3.78901	3.95448	3.82641	4.06011	4.14905	4.27989	4.49854	4.46032	4.00575	3.39715	4.64771	4.85359	4.70224	4.7926	4.54412	4.69688	5.1064	4.62053	3.54135	2.09931	3.3549	2.94894	3.02272	3.52485	4.79673	5.45705	5.54795	5.90944	5.87018	5.25331	5.8651	5.47155	5.44273	5.33114	5.22253	4.95487	5.44176	5.38213	5.11469	5.29852	5.66481	6.52855	6.57911	1.81498	2.04232
P31040	Succinate dehydrogenase [ubiquinone] flavoprotein subunit, mitochondrial	SDHA	2.55328	2.65596	1.59679	2.09278	2.48854	2.74167	2.35722	2.01705	2.53866	0.293493	-2.00776	1.09875	1.21654	0.0815029	0.242094	0.387867	0.252186	1.32974	2.93771	4.53781	5.46574	5.36508	1.97158	1.65378	1.10245	0.134251	1.83357	1.9006	2.16307	2.35135	2.1745	0.843491	2.06594	1.40786	-0.273106	1.16275	1.1308	0.636127	1.60348	2.0742	0.937674	0.672592	0.496582	NaN	1.63459	4.73247	1.0959
P09874	Poly [ADP-ribose] polymerase 1	PARP1	2.3181	2.43786	2.91572	3.41655	2.71674	2.25557	2.34021	3.09604	2.03797	2.91824	2.6468	1.91391	2.66155	2.80886	2.85209	2.75726	2.40118	2.16318	2.26744	2.74772	2.67299	2.54131	4.01744	3.84761	3.13935	2.78449	1.90882	2.73985	2.25007	1.68551	1.74067	1.59302	2.58411	2.40016	3.08216	2.06123	1.98749	2.00673	2.20044	2.38749	2.6697	2.5153	2.55008	2.94661	3.21417	2.54313	2.90555
P09525	Annexin A4	ANXA4	3.07649	3.30992	3.08202	2.90222	2.5487	2.61303	2.72023	2.17347	1.95913	1.39716	1.02641	2.96123	1.45268	1.92016	0.947926	0.575155	1.29902	1.24129	2.22587	3.18738	4.04134	4.3175	4.47786	5.23086	4.08494	3.56484	2.53867	2.35916	2.05966	1.46905	1.13619	4.14535	1.58699	0.677888	0.445646	-0.294847	-0.139094	0.215562	0.0286427	-0.189001	0.391884	0.354111	1.38998	0.765123	1.11366	4.53077	4.62307
O43776	Asparagine--tRNA ligase, cytoplasmic	NARS1	0.311969	0.926824	1.03269	0.363592	-0.314	-0.266685	0.251114	0.0132942	0.342665	0.18733	-1.36891	2.14693	1.07363	-0.212271	0.428787	0.2124	-1.77681	-1.19823	3.00126	3.55352	4.06673	3.28723	2.76606	2.59383	2.51237	1.4328	0.954073	0.752363	0.993999	0.101612	0.873217	0.16114	-0.768408	0.0922709	NaN	0.322752	-1.70319	-2.0805	NaN	-2.04057	-0.427767	NaN	-2.07645	0.328045	1.40262	3.53091	3.24414
P51178	1-phosphatidylinositol 4,5-bisphosphate phosphodiesterase delta-1	PLCD1	2.64331	2.44267	2.7485	2.74276	2.82053	2.58355	2.62191	2.81952	2.29708	2.25167	NaN	-3.10288	2.21901	1.89805	2.30539	2.12344	1.71912	1.71399	0.210407	-0.651948	-1.40958	-1.13506	2.50846	2.21991	2.07219	1.60698	1.55035	2.78766	2.56457	3.00582	2.82701	1.08694	1.25828	1.20261	1.20599	-2.93999	-1.76309	-1.36898	1.70868	1.92075	2.12973	1.36168	1.48224	1.03132	-0.9136	-2.32792	2.98245
Q04637	Eukaryotic translation initiation factor 4 gamma 1	EIF4G1	3.40071	3.35621	3.63933	3.83892	3.43247	3.77973	3.79808	3.6234	4.04161	4.37352	4.22089	4.21869	4.21047	4.37395	3.90271	4.43441	4.43119	4.3279	3.2461	2.78461	2.07616	1.60999	2.96297	2.88555	2.90306	3.0517	2.84756	3.17778	3.49111	3.68229	3.50756	3.00038	3.59992	3.93061	4.04502	4.0182	4.0752	4.38793	4.25351	4.02939	3.9134	3.93233	3.74331	3.4255	2.76585	1.5796	2.80784
Q13228	Methanethiol oxidase	SELENBP1	3.13377	3.54515	3.85413	3.6834	3.65796	3.50415	3.52396	3.30927	3.14303	2.91967	2.47828	1.56969	2.78475	3.2098	2.92038	3.13676	2.77456	2.96789	2.2547	1.99812	1.67752	3.11878	2.07542	2.41963	2.54793	2.26194	1.66407	1.56824	1.41595	1.50682	1.94251	1.2119	1.56509	1.15713	1.43983	1.542	0.91492	0.973527	1.33675	1.84223	1.52859	2.01043	2.31548	1.48671	0.525067	1.86972	3.8966
Q9C0C2	182 kDa tankyrase-1-binding protein	TNKS1BP1	-0.226157	-0.457646	1.56349	1.60097	1.76621	0.799471	1.33701	0.514462	1.42741	1.71687	0.931778	1.73261	1.20609	2.32875	1.10725	1.86817	1.41878	1.33717	1.52057	-0.760287	0.778589	0.576932	1.6694	2.17852	1.31274	1.73198	1.26801	1.54163	1.7755	0.321589	1.07024	2.17836	0.33404	0.810428	1.92695	1.6042	1.02815	0.959357	1.11789	0.180731	NaN	-1.54008	2.06888	1.66101	2.08775	0.189102	1.82507
Q9Y5B9	FACT complex subunit SPT16	SUPT16H	-0.251094	0.329009	-1.73097	0.182436	-0.165053	-1.26099	-1.08038	0.448658	-3.62881	-0.924711	-0.836891	1.23298	-0.223009	-1.99554	-2.10437	-0.91659	-0.0501423	-0.998849	-1.81654	-0.14537	0.915327	0.677939	1.64882	1.29836	0.326103	-1.07537	-0.88917	-2.19483	NaN	-1.86921	NaN	NaN	NaN	-0.402358	-0.170753	-0.53055	-0.462785	-1.26228	1.18684	0.789537	-0.691349	-0.0155773	0.0795116	-0.888094	1.50705	0.864937	0.779781
P68104	Elongation factor 1-alpha 1	EEF1A1	7.51683	7.5285	7.43498	7.28103	7.1465	6.86837	6.90237	6.63773	6.46889	6.48194	5.35275	4.89079	6.25851	6.24707	6.06506	6.12843	5.79729	5.90354	7.09904	7.51128	7.9316	7.79617	8.59432	8.39845	8.32393	8.20588	7.56854	7.67683	7.31932	7.27482	7.08505	6.98783	6.21928	5.76301	5.0519	4.93814	4.70061	4.28713	4.45995	4.48623	4.95378	4.88471	5.7333	5.7105	5.91059	7.57598	8.03749
P07195	L-lactate dehydrogenase B chain	LDHB	3.76222	4.09917	4.13453	3.80693	3.92547	3.64571	3.85104	3.77503	3.8166	4.0619	2.92918	2.77393	4.43306	4.8507	4.58215	4.81867	4.9894	4.76714	6.23014	6.69092	7.11614	7.1767	5.68631	5.72319	5.79048	5.63456	4.67105	4.54954	4.11015	4.25569	3.88502	3.22672	3.25739	3.08351	2.2351	2.70552	1.78934	1.35299	2.72398	2.57474	2.33836	3.28844	3.87568	4.70324	5.04346	6.88021	5.26887
B5ME19	Eukaryotic translation initiation factor 3 subunit C-like protein	EIF3CL	0.389716	0.134513	0.0552969	0.771847	-0.476005	0.940195	-0.26523	-2.07482	-2.41295	-0.69445	0.789795	1.19406	0.0312405	-0.162668	0.190969	-0.226013	-1.94	-2.20648	0.317108	1.94641	2.5556	2.5263	3.43151	3.43359	2.9945	2.39836	1.90884	0.836229	-0.470675	3.21877	0.240225	-1.09506	-2.14247	0.809903	-2.66315	-0.517962	1.82064	-1.42593	0.997179	-0.248056	1.57908	0.243544	0.608574	-3.38049	-0.855756	2.56277	3.32929
O94925	Glutaminase kidney isoform, mitochondrial	GLS	1.62226	1.867	0.357694	1.2536	1.44164	1.66438	1.45132	1.51692	1.11864	1.24999	2.03655	1.69039	1.70384	1.10079	0.948349	1.36735	0.20817	1.31773	2.44156	3.52106	4.47724	4.55025	1.92382	1.58323	1.01582	0.756895	-0.628687	-0.750633	1.19221	-2.33344	-1.50132	0.521564	0.827093	-0.212037	1.5989	0.982986	0.922727	1.12611	-2.67233	-0.277433	-0.763979	0.0174484	-0.295498	NaN	1.79682	4.45325	1.12618
Q13835	Plakophilin-1	PKP1	1.95734	2.28685	2.49336	2.57936	2.37658	3.0188	2.60488	2.66688	2.81108	2.60965	2.75074	2.44426	2.39238	2.44259	2.17052	2.52276	2.86089	2.55747	1.85229	-0.866122	1.13824	1.17778	6.58368	5.78803	5.23597	4.64102	4.04581	3.6235	3.2436	2.75407	3.18316	5.77736	2.35747	2.6211	2.43357	2.85184	2.69522	2.76821	2.73834	2.61786	4.49228	2.86249	2.74855	2.453	NaN	2.46342	5.16536
P19971	Thymidine phosphorylase	TYMP	2.1682	1.88976	2.39455	2.39916	2.1681	2.28794	2.61922	2.23222	2.67075	2.33248	1.05764	0.765018	2.10676	2.42594	3.29128	3.85265	2.87474	2.66176	2.27419	1.0962	-0.798067	-0.763556	-4.1077	NaN	-2.03177	-0.829166	1.30675	1.74675	1.71883	2.75756	2.20399	4.39594	2.29412	1.31736	2.03296	2.05572	1.03573	0.832074	2.56427	3.38773	2.72578	2.87267	3.14944	1.61764	-0.111661	-2.62416	4.93104
Q04917	14-3-3 protein eta	YWHAH	2.56833	2.39113	2.3028	2.67143	2.38238	2.33407	2.25684	2.23386	2.08135	1.84814	NaN	NaN	1.96886	1.82029	1.8312	1.77047	-3.18417	1.60676	0.654469	0.866332	1.03635	0.957046	1.69373	1.70594	1.70358	1.69124	-0.805346	2.10286	2.21076	2.20774	2.31376	2.1463	1.87638	1.63697	1.26535	1.84138	1.77051	1.90955	NaN	NaN	NaN	-1.88585	NaN	0.66836	-3.12245	1.21349	3.11781
P01834	Immunoglobulin kappa constant	IGKC	5.10654	4.75999	5.19391	5.25723	5.59298	5.95907	6.188	6.00942	6.52266	6.5558	6.27471	5.77297	6.92873	7.60641	7.00722	6.76764	6.71512	7.07583	5.57117	5.27009	4.16918	3.35817	3.40011	3.17905	3.52527	4.16658	5.90623	5.71048	6.38019	6.74477	6.79902	6.70177	6.90018	6.89557	7.20019	6.57105	6.31731	6.10271	5.82732	5.67949	5.60913	5.56697	6.80904	6.7516	7.14837	3.33043	2.57912
P27694	Replication protein A 70 kDa DNA-binding subunit	RPA1	-1.11026	-0.228806	0.575583	-0.792976	-1.14705	1.47945	-0.479551	-1.39262	-0.335867	-0.115704	-3.86613	-2.77516	0.507896	0.393902	0.456411	-1.45559	NaN	-1.68505	-0.160547	0.797797	1.48503	1.18801	3.06357	2.69208	1.85557	1.1126	-0.940063	0.0467033	-0.580443	0.926334	0.640078	-2.33551	-2.10411	-1.27677	-0.965658	-1.3785	-1.9088	NaN	-1.14674	NaN	-1.80088	-0.826777	-1.67577	-2.15582	-1.49354	1.36048	2.61902
Q9Y5S2	Serine/threonine-protein kinase MRCK beta	CDC42BPB	1.43902	1.15659	0.318645	1.22265	1.48176	1.32069	1.43496	1.37401	1.48836	0.542582	-0.127308	-1.6781	-0.350092	-0.496927	-0.353588	0.980391	1.68345	-0.173245	2.3658	-1.17872	-0.330404	0.216933	0.610641	0.413958	-0.496611	-0.556326	0.343454	1.51183	1.50435	2.11902	1.61067	1.14705	0.0852108	0.18761	0.659563	0.372393	-0.077342	-0.241759	0.84507	0.153168	1.50597	0.689165	1.94154	-1.28794	0.0478258	0.0528564	1.50051
Q86YZ3	Hornerin	HRNR	3.5704	3.35345	2.99693	2.24162	1.90753	3.34211	3.12063	3.81064	2.70658	4.25315	2.44755	0.878502	4.27133	4.45135	4.17517	4.09717	4.57669	3.00621	2.75962	2.568	1.99477	2.25504	-4.48313	-3.3905	-1.26455	-0.167213	0.560268	4.24717	3.73621	3.80976	4.07213	2.61229	2.49541	3.09725	3.75303	3.89941	3.6934	3.42351	3.34956	3.37264	5.72239	3.74698	2.85797	2.79122	0.515136	-2.60194	-4.47198
P35237	Serpin B6	SERPINB6	1.46942	1.21343	1.88272	0.971987	1.48711	1.61171	1.52002	1.57761	1.4439	1.57694	1.21251	0.0351543	1.36705	0.289583	1.01831	0.318539	1.78305	1.55434	1.80132	2.0316	2.40587	2.15288	1.14779	0.40527	0.179905	-0.692961	0.187361	-1.46526	-0.819787	-0.955877	-0.052845	-0.427214	-0.362814	-1.95616	1.39389	-1.87035	1.20079	NaN	0.832567	1.58265	2.17366	1.09689	1.51341	1.64707	1.45322	2.3376	2.86826
Q13435	Splicing factor 3B subunit 2	SF3B2	1.3291	1.27914	1.36083	1.03189	0.900743	0.664827	1.15719	0.389481	-0.663776	4.29434	-1.41025	-1.84256	-1.06156	-1.97774	-0.216934	-0.767372	-0.984938	-0.592925	0.867804	1.46026	2.04241	2.11596	3.55144	3.35426	2.77254	2.05942	0.777998	1.64024	0.740535	1.27366	1.2225	-3.03146	-2.97661	0.405122	-0.941952	-1.38955	-1.20855	-1.01039	-0.429766	-2.64318	NaN	-1.97315	0.0146732	0.0371666	-0.249698	2.34335	1.76146
P04040	Catalase	CAT	1.57495	0.998918	0.507571	0.535282	1.48081	1.23014	1.08024	1.34524	-0.298107	1.01228	0.649225	-0.375032	1.54037	1.41362	0.508034	1.17419	0.861059	0.85086	0.741833	0.572663	1.88	2.58624	1.30111	0.717329	0.260164	-0.0977535	0.497673	0.891611	1.39916	1.61482	1.92539	3.01439	1.04095	-0.169827	1.0019	-0.827158	-1.85824	0.55642	-0.0379982	2.40339	2.57052	-2.25511	1.86468	0.974318	0.883931	0.421005	1.01748
Q13618	Cullin-3	CUL3	-0.51002	0.431132	0.334584	-0.722609	-2.76794	-2.70077	-2.43369	-2.36737	-2.09895	0.659908	-1.0529	0.423962	0.391838	-3.0766	-2.16153	-0.164862	-1.38696	-0.64915	1.03882	1.67586	2.19271	2.47506	2.33363	1.4465	0.917051	0.726645	0.190969	-1.18828	0.124974	0.0495338	-0.701042	-1.12004	NaN	-0.763606	-0.162758	-0.491381	-0.591146	0.242055	-0.0505047	3.74859	-1.7332	-0.848148	-0.791826	-0.803968	0.781789	3.22277	2.23805
P08559	Pyruvate dehydrogenase E1 component subunit alpha, somatic form, mitochondrial	PDHA1	0.728652	0.763597	0.812085	0.0466652	0.125009	0.32987	-0.140511	-0.609058	-0.283293	-0.0192642	NaN	-0.644341	-1.1751	-0.445635	-1.52637	-0.461514	-0.701509	-1.65421	2.37743	3.21937	4.00265	3.79562	1.34027	0.940748	0.907942	-0.792124	-1.56507	-1.18998	-1.81319	-0.463402	-1.13175	0.758497	-0.962132	0.240687	-0.74667	-0.624874	-1.55765	-0.180499	-1.84546	NaN	-1.81595	-1.9493	NaN	NaN	1.08345	3.98338	0.751204
O94905	Erlin-2	ERLIN2	2.31371	2.6476	2.39426	2.03039	2.00664	1.71875	0.997995	1.59769	1.11056	1.35801	NaN	-2.22432	1.48718	-0.0219517	0.788797	1.16291	0.961369	0.444076	2.43034	3.14937	3.79886	3.82527	2.93788	2.50512	1.64629	1.45766	0.322632	0.117075	-0.336728	-0.375166	-1.42204	-0.547256	NaN	-0.211116	NaN	-1.31515	-2.63946	-0.0220842	-3.0263	NaN	-0.62121	-3.53286	-0.25202	1.5166	1.58376	4.01215	2.90486
Q9UI12	V-type proton ATPase subunit H	ATP6V1H	-2.03259	-1.94181	-2.66703	-0.703609	-2.60521	-2.50419	-1.24199	NaN	-1.05287	-0.344183	NaN	NaN	-1.23628	-0.263231	-2.82866	-3.8221	-0.656113	0.557784	-1.14968	-1.17246	0.277617	0.123996	1.87666	1.55201	1.40324	0.218987	-1.76983	-0.262705	-1.80898	-1.76876	-2.18346	-0.71331	-4.77252	-2.21213	-1.79771	NaN	NaN	-1.7618	-2.09784	-0.0222626	NaN	NaN	-2.49789	-2.99386	-1.95927	0.673658	3.01358
P35232	Prohibitin 1	PHB1	2.09	2.36129	2.01634	1.50882	1.29821	1.14158	1.79014	1.58441	1.03206	1.46116	-1.8119	-2.25	-0.217901	-0.597912	0.668127	-1.81005	-0.777515	-1.54513	2.93579	4.05737	4.86505	5.03315	4.05446	3.92425	3.68428	3.13479	2.14959	1.49521	1.36571	0.268389	1.26254	2.59337	-2.11514	0.142398	-0.0256729	-0.847712	-1.52241	-1.8996	-2.4838	-1.3538	-0.739977	NaN	-2.05472	NaN	1.8836	5.26102	3.73376
O00203	AP-3 complex subunit beta-1	AP3B1	0.102429	-0.565806	0.187829	-0.426617	-0.210734	-2.98377	-0.122295	-0.0373726	-0.672779	-3.88205	0.567635	-1.70087	-0.956419	-1.61464	-1.16776	-1.35788	-1.54739	-2.43716	-0.309683	-0.0127878	1.12977	1.63554	2.4462	2.23708	1.93123	1.9221	-0.143675	-1.10787	-1.76978	-2.13123	-2.3804	-1.78267	-0.696327	NaN	-0.424667	-0.957108	0.0594091	-0.349273	NaN	-0.917162	2.29124	NaN	-1.36668	-1.1585	-0.430867	1.51719	2.81003
Q14651	Plastin-1	PLS1	-4.00779	-3.08937	0.206576	-4.2954	0.555116	-4.65185	-3.07468	0.60033	0.28516	-4.0517	-1.66214	-2.15017	NaN	0.727245	-2.21031	-0.0740967	-1.40779	-3.72609	NaN	-0.572801	-3.26679	NaN	NaN	-3.05803	NaN	-1.47483	NaN	0.468731	NaN	-1.65613	0.719656	-4.06132	-1.41885	-2.12492	-1.36835	-1.91727	NaN	NaN	-0.391079	-0.95805	0.419424	-0.251543	-0.189159	-1.20024	-3.34954	NaN	2.19847
Q99623	Prohibitin-2	PHB2	2.84031	2.68494	2.79653	1.78415	1.85484	1.97556	1.84365	1.14742	0.97781	1.56738	-2.56944	1.76174	0.717482	0.103395	-0.619169	0.0527496	-0.46419	-1.1989	3.32641	4.48064	5.19986	5.38015	4.28168	4.1592	3.91519	3.47753	2.34677	2.1186	1.50527	0.948294	0.788168	3.20029	-2.24615	0.283013	-2.90105	-1.75166	NaN	NaN	NaN	NaN	NaN	0.0981216	-2.67683	-0.516449	2.14205	5.32708	4.06053
P13798	Acylamino-acid-releasing enzyme	APEH	2.71907	2.77774	2.72834	2.86266	2.66642	2.66716	2.41706	2.68303	2.4058	2.65044	2.45759	5.06349	3.09078	2.7041	2.90472	2.59395	2.58233	2.28631	3.54642	3.91324	4.12793	4.12241	3.30402	3.63525	3.86342	3.6358	3.30289	3.09408	4.17513	3.15251	3.11416	2.97632	2.69067	2.49538	2.61017	2.37317	2.58313	2.33386	2.29289	3.01562	2.75557	3.28296	2.73589	2.90794	3.35192	4.30377	5.11626
O15144	Actin-related protein 2/3 complex subunit 2	ARPC2	2.46479	2.53268	2.6099	2.13314	2.41044	1.91617	1.60181	2.3059	1.7739	1.68912	2.23559	-0.77099	1.48197	1.44305	1.63853	1.84752	1.53632	1.23134	2.41923	2.82819	3.04614	2.94699	4.30571	4.16609	3.99605	3.86494	3.18991	3.25469	2.5615	2.70248	2.16456	3.20102	-0.508898	0.396199	0.153723	-0.963545	NaN	-0.68649	1.08642	0.869102	0.621414	0.597794	1.32208	2.22442	2.36473	3.0459	4.63772
P13929	Beta-enolase	ENO3	-0.712552	1.9127	1.57316	0.750111	1.59499	1.61025	1.57586	0.876358	2.02152	1.94896	-2.06747	-0.26704	2.17803	2.46796	1.76765	2.74464	1.5357	2.41264	2.58234	2.73609	2.45174	2.84562	2.17861	2.35388	2.36368	1.97785	0.453999	0.28924	0.113353	0.0677242	0.135899	-4.07727	NaN	0.303575	0.114279	0.639513	0.341151	1.00995	-2.03049	-0.528959	-1.88228	-2.76416	0.856987	-1.39917	-1.42806	2.07775	-2.31624
O15231	Zinc finger protein 185	ZNF185	0.485808	1.27772	0.886228	1.26223	1.40675	1.5403	-1.89448	1.72237	-1.23876	NaN	0.886112	0.514648	NaN	NaN	-0.180611	1.14794	3.26929	-0.503814	-2.37588	0.575728	1.35205	1.08861	3.494	2.56244	1.84373	1.48237	-1.09614	1.88904	0.953328	0.438463	1.08237	1.86876	-0.00632477	1.29288	NaN	-1.74393	0.563567	2.04688	-0.861265	3.40724	1.24274	NaN	0.567169	1.01891	NaN	1.25742	3.47699
P02675	Fibrinogen beta chain	FGB	5.55079	5.30097	5.07044	5.24202	5.33922	5.05834	5.3765	5.5533	6.04041	6.19168	4.95413	4.54379	6.33238	6.52432	6.24419	6.46934	6.06588	6.05488	4.72172	4.31534	3.58065	3.23302	2.51178	0.888317	0.119287	-2.48918	-0.0636921	-0.826551	-0.446774	1.36406	1.37584	1.09077	1.04389	1.09531	-2.18845	-0.894585	0.331893	-0.849227	-0.252863	NaN	-2.28003	NaN	-1.89363	1.33122	1.73959	2.02699	4.83756
P02788	Lactotransferrin	LTF	4.16159	4.13036	4.197	4.23168	4.40822	4.52874	4.75645	5.00991	5.44217	5.51014	3.96184	3.42037	5.44802	5.55606	5.22227	5.46417	4.84691	5.28236	2.97413	2.54799	1.70149	1.57602	0.570435	-1.24508	-0.858978	-3.32599	0.523689	0.57357	0.175586	1.29261	0.789261	0.702303	0.445326	1.24059	-1.87131	0.831581	1.17477	NaN	0.490742	0.111881	0.356146	-0.420403	-0.921274	1.57254	1.86375	-3.32036	1.86582
P22033	Methylmalonyl-CoA mutase, mitochondrial	MMUT	-0.168897	-0.0122442	-0.273292	-0.415703	0.00254726	-0.138168	0.0384312	-0.909294	-0.404585	0.669533	1.79981	-1.39705	0.696493	0.994596	0.432697	0.134817	-3.5734	-1.47108	0.0198479	1.95042	2.79832	3.00943	1.70311	1.43547	0.996147	0.620405	-0.521374	-0.189625	-2.0705	-0.391092	-2.5822	-2.38577	-1.92238	-0.316262	0.757881	-1.34622	0.614066	0.687701	1.63275	0.739347	0.989134	-2.97811	-3.62858	-0.304642	-1.95606	3.18293	1.97319
O75874	Isocitrate dehydrogenase [NADP] cytoplasmic	IDH1	1.8954	2.10009	1.54565	1.58602	2.16966	2.09774	1.90131	1.6882	1.61959	1.92709	-0.447525	1.40133	1.39937	1.7909	1.10461	1.51221	-0.111559	1.56039	2.16379	2.49143	2.82534	3.03648	3.81858	3.98676	4.06371	3.87086	2.99995	2.52644	1.73182	1.67474	2.04069	2.48995	0.806866	1.21115	0.559793	0.729752	-2.05466	0.2072	NaN	-0.849747	NaN	-0.0367641	0.743216	-0.0419254	0.273595	2.52808	4.22871
P84085	ADP-ribosylation factor 5	ARF5	NaN	NaN	NaN	NaN	NaN	NaN	-0.810833	NaN	NaN	NaN	0.988914	0.15835	0.311733	0.500168	1.76545	NaN	-0.240339	NaN	-0.611658	-0.369308	-0.22813	-0.0650129	1.24334	1.26003	0.835302	0.605001	-1.11726	1.149	-1.99593	NaN	-2.01665	-0.55946	0.789932	0.312135	0.769859	NaN	NaN	1.53638	NaN	1.13079	0.681507	0.233511	NaN	NaN	NaN	0.92482	2.47203
O75083	WD repeat-containing protein 1	WDR1	3.45484	3.64594	3.41936	3.11004	3.35673	3.3608	3.15184	2.80581	2.68178	2.92386	2.51676	2.67613	3.05758	2.54091	2.52662	2.36783	2.98749	2.4638	3.87031	4.43625	4.76112	4.4898	5.03181	5.02318	4.87049	4.72317	3.87743	3.35132	3.12222	3.04829	3.01653	2.84199	2.41497	2.48674	1.64499	1.8854	2.11694	2.46169	0.935171	1.32418	1.52535	1.76843	2.25794	1.58239	2.24665	4.73986	2.79202
P38919	Eukaryotic initiation factor 4A-III	EIF4A3	1.01415	-0.968398	-0.820279	-1.84131	0.678147	-0.276308	0.0986156	1.11854	1.42872	1.35645	1.74845	2.04104	1.5048	1.73051	1.65988	1.79176	1.66092	1.58521	0.514835	0.870183	1.67002	1.71441	3.48001	3.11043	2.57805	2.02096	0.449087	-1.59956	-0.103925	-0.544294	-0.137894	0.690533	0.694437	1.43336	1.68596	1.62566	1.69736	2.62922	0.495461	0.216015	0.0487309	0.539843	0.00355911	0.0115471	0.882449	2.07298	3.20138
Q12906	Interleukin enhancer-binding factor 3	ILF3	2.00181	2.38723	2.64996	1.91251	1.92897	1.94913	2.2199	1.10773	0.834545	2.03896	NaN	0.530041	1.10772	0.692005	0.232832	-0.39793	1.60838	0.558936	3.06388	3.46194	3.60663	3.63218	5.48815	5.00976	4.61357	3.97832	3.06587	3.10278	2.53285	2.43853	2.12947	-1.00887	0.703175	0.0406446	0.782249	0.910162	1.13453	1.63319	-0.555431	-0.274971	NaN	-0.998291	1.54738	3.52207	3.67914	3.72189	2.9146
P08195	Amino acid transporter heavy chain SLC3A2	SLC3A2	-0.297	0.0534105	0.350297	2.38253	0.664626	0.207958	1.03623	0.691687	0.0282078	0.920031	NaN	3.092	0.303841	-0.225378	-0.231508	0.0446835	NaN	-1.50997	-0.448542	-0.360394	-0.0913296	-1.94511	3.08004	3.57977	3.36271	2.78001	1.70127	2.76956	2.95034	1.72355	2.93634	0.121521	0.576677	-1.05074	-0.00329018	-0.523232	-1.58943	NaN	NaN	-0.788256	-1.0584	-1.45509	-3.5829	-1.25507	0.919166	0.398067	0.697548
Q6KB66	Keratin, type II cytoskeletal 80	KRT80	1.37803	1.11806	1.12695	1.36357	-0.00909328	1.53427	1.63802	1.7784	2.05888	1.45866	2.19643	2.61242	2.29957	1.05495	1.86988	2.43041	1.73861	2.18249	-0.661585	-0.384269	0.649403	1.41771	1.84681	1.14896	0.905304	0.495323	2.07653	1.10573	-0.361106	0.541626	1.86058	4.70806	-0.230232	1.92234	2.29776	1.96242	2.40679	2.10212	2.0518	3.80252	4.37318	0.159468	1.9082	-2.99005	-0.63013	0.931126	1.06571
P05120	Plasminogen activator inhibitor 2	SERPINB2	1.16841	0.291114	0.664975	1.11628	0.562573	-0.0219727	0.655012	1.11558	1.2283	-0.762083	-0.930525	0.369236	-0.425398	-0.160027	0.643265	0.397665	-2.11521	-0.95861	-0.305851	-0.246812	-0.899323	-0.287797	2.1006	3.06023	3.46861	3.92065	2.58347	-1.21129	-0.639371	-1.38799	0.159748	0.309025	-2.23776	-1.50634	NaN	-2.33586	0.0393362	NaN	-2.02173	-0.901978	1.14438	0.383982	0.184263	-0.688602	-0.120694	1.55215	-0.621675
P52895	Aldo-keto reductase family 1 member C2	AKR1C2	4.23479	4.52212	4.58288	4.2928	4.41411	4.04807	4.19186	3.80623	3.98217	3.78552	2.69064	3.05085	3.74751	3.75174	3.68911	3.73383	3.42146	3.7961	5.4796	5.61339	5.56865	5.85229	1.80156	1.61002	1.55085	1.68465	0.315924	1.00078	1.04614	1.34915	1.57153	1.51154	0.887806	0.944192	0.936552	0.985872	0.85711	0.761249	0.676477	0.641363	0.777281	1.23601	2.14332	2.282	2.40273	4.01788	6.62539
O95782	AP-2 complex subunit alpha-1	AP2A1	0.522231	-0.147485	0.229543	0.343374	0.245536	-0.296057	-0.149591	0.827627	0.792309	0.866665	3.28264	2.13624	0.00895882	0.43033	0.623367	1.01099	0.949198	0.0337992	0.0680885	0.762069	2.04475	1.84212	1.80092	0.709734	0.687988	0.246264	-0.187004	-1.00217	-0.944053	-1.54398	NaN	3.34174	-2.0877	0.986402	-1.88267	NaN	NaN	NaN	NaN	1.08999	0.67944	NaN	-1.26339	-3.40802	-1.78112	2.37408	2.5741
P29508	Serpin B3	SERPINB3	-2.71083	-0.9374	-2.73201	-0.67828	-3.24439	-2.50783	-2.91235	-1.47327	-2.61131	-2.31131	-1.1587	NaN	-2.13767	-0.15591	-1.88423	-2.15601	NaN	-0.7392	-0.136984	-0.740251	-0.377138	-0.652108	-1.75277	-2.66418	NaN	-2.02211	NaN	-1.6821	-2.59431	-0.938425	NaN	4.53352	-1.50646	-1.46344	NaN	-1.8023	-1.90058	NaN	-2.81988	-3.63346	-0.119074	-4.51651	NaN	-0.241236	-0.353965	-1.81912	-0.0822201
Q99733	Nucleosome assembly protein 1-like 4	NAP1L4	-0.435529	-4.53616	-0.474294	0.432884	-0.837384	NaN	-0.165838	-0.0246181	-0.23638	0.305202	1.59903	1.55253	0.158335	-0.0947533	0.275999	0.523327	0.99917	-2.24343	0.321041	1.5267	1.92167	1.7224	2.10562	2.22209	2.41382	2.59831	0.530901	-0.445621	-2.07111	-0.0144558	0.320339	-0.00764656	0.865208	1.79919	1.03389	1.33655	1.53591	2.21713	0.40579	0.421385	-0.29166	NaN	NaN	0.191795	0.37399	1.66905	2.30535
Q12965	Unconventional myosin-Ie	MYO1E	0.124427	0.222079	-0.766931	0.758402	0.999429	0.35796	0.820032	0.473726	1.24082	1.32067	NaN	1.12852	1.64502	1.47672	1.57076	1.67566	NaN	-3.40734	2.62137	2.40097	0.903923	-0.286244	1.8665	1.87881	1.64528	1.60489	1.65693	0.983366	1.64806	1.90182	1.31969	0.0569859	1.6337	1.50562	1.47004	1.1574	1.0219	0.972274	-0.0851135	NaN	-0.254679	0.020895	1.18959	1.61094	2.01221	-3.55404	1.03826
P40926	Malate dehydrogenase, mitochondrial	MDH2	3.58024	3.50391	3.36428	3.01164	2.7458	2.8457	2.59957	2.42819	2.3856	2.60773	2.25191	0.986015	1.68996	0.984398	1.60944	0.973343	0.835093	0.707854	4.49294	5.70456	6.37628	6.32507	4.46108	4.35386	4.0365	3.73401	2.90855	2.90217	2.77258	2.1723	2.13849	4.17419	1.49657	1.31569	1.09366	0.433987	0.10156	0.781304	1.24056	1.16697	1.6448	0.82826	1.58347	1.38782	3.76642	6.16059	0.928156
P05387	Large ribosomal subunit protein P2	RPLP2	2.40327	2.76325	2.95645	2.60938	2.33335	2.06397	1.85345	1.44149	1.68541	1.10765	1.35399	0.817039	1.11486	1.34911	0.81345	1.10413	0.943813	1.01027	2.43823	3.09663	3.89335	3.47924	4.72488	5.33223	5.21788	4.53403	3.57455	3.1349	2.58222	1.76587	1.99019	1.32301	1.30007	1.74753	0.782906	0.639156	0.557275	0.572129	1.20592	0.547964	-0.747942	0.66749	0.711481	1.14784	1.00328	3.57677	2.81646
P49419	Alpha-aminoadipic semialdehyde dehydrogenase	ALDH7A1	2.82287	2.98141	3.03826	2.71507	2.8816	2.7136	2.27977	1.63916	2.35415	2.52493	2.2694	2.89793	2.54118	2.64663	2.30904	2.24608	2.14672	2.25407	5.01867	5.82389	6.73357	6.69288	4.76131	4.84822	4.81672	4.67291	3.68027	3.38457	2.96513	2.99117	2.3718	3.63324	2.77534	1.27134	2.05144	1.51525	1.37546	1.75333	1.88117	1.64263	2.51757	2.36977	2.8053	3.0505	4.37907	7.08576	0.451916
P29692	Elongation factor 1-delta	EEF1D	2.43253	2.30596	2.47889	2.4723	1.99747	1.87049	1.60246	0.733007	0.924767	0.451864	0.0390835	1.09101	0.106186	1.08714	-0.55756	0.8636	0.652704	1.36298	2.2393	3.27651	3.73329	3.67999	3.98468	3.87759	3.71434	3.32677	2.80922	2.40339	2.28845	2.10903	1.22642	1.55568	-0.394327	0.599971	0.0624008	-0.332836	NaN	-0.780427	0.792488	1.21129	NaN	0.729395	0.259871	0.50119	1.86597	3.60784	4.15831
P04632	Calpain small subunit 1	CAPNS1	1.43968	1.62321	1.90873	0.910198	2.81548	2.59462	0.269867	-0.20562	1.17179	0.518116	0.199532	1.33475	0.134045	1.00614	0.477921	0.871897	-1.01461	-0.842031	1.80514	2.05027	2.34508	2.03515	4.34364	4.5805	4.23957	3.96267	2.4181	2.7741	2.03694	3.37569	1.64555	2.05621	2.23798	0.972184	0.845728	1.33102	1.30569	3.45045	NaN	0.743542	-0.521757	NaN	-0.673651	-1.33004	1.52029	1.6477	5.59169
P27708	CAD protein	CAD	-1.68853	-0.703603	-0.887212	-0.934422	-0.968812	-1.01751	-1.03886	-2.44627	-1.87196	-2.41476	-0.993288	-1.71106	-0.929472	-1.44027	NaN	-1.4165	-2.75589	-1.41561	0.841526	0.424258	-0.479813	-2.13768	0.441339	0.761206	0.538366	0.396656	-2.48301	-1.97208	-1.46076	NaN	-1.75355	-4.31685	0.280869	0.367721	-0.443064	0.0529881	0.367751	-0.161429	0.055582	0.0615387	-2.99802	-0.892176	-2.51428	0.418516	0.184442	-1.31921	-0.214724
Q08188	Protein-glutamine gamma-glutamyltransferase E	TGM3	2.79889	2.31308	2.53627	2.794	2.78158	2.49903	2.49221	2.79496	2.59357	2.88878	1.61718	0.850271	3.1428	2.79727	2.77083	3.10569	2.5721	2.8402	1.24621	1.28315	0.860268	1.83251	-1.73193	NaN	0.0984726	-0.848192	1.33594	2.57356	2.41148	2.54955	2.42042	3.22934	2.46222	0.567241	1.84264	-0.00151253	1.146	0.278157	2.94012	3.66147	4.51833	2.65301	2.98957	2.8443	2.2245	-0.578398	-1.33886
P02794	Ferritin heavy chain	FTH1	6.091	6.41788	6.62363	6.48177	6.43087	6.50218	6.55017	6.42837	6.49925	6.33088	4.30989	3.62535	6.19461	6.23215	6.05031	6.26515	5.7712	6.06062	5.42295	5.26623	4.54716	4.18915	7.92396	7.82743	7.94173	7.67563	7.54583	7.96261	7.54981	7.30462	6.68068	4.15233	4.3561	4.55514	3.40034	2.93583	1.9084	1.30282	2.62428	3.05766	2.33874	2.8696	2.70883	4.70807	5.16337	3.88713	5.74679
P52907	F-actin-capping protein subunit alpha-1	CAPZA1	0.958198	1.06519	0.0858374	-0.257326	-0.852527	-0.323925	1.23234	0.287239	2.10211	-0.153967	NaN	NaN	-2.52735	1.23727	0.639685	1.41687	-2.40294	-0.0951433	-0.970062	-1.1565	0.0895386	0.261691	2.89454	2.68348	2.44844	2.09031	1.412	1.42104	1.64638	1.74823	0.961475	1.40062	-0.733065	-0.321971	NaN	-0.55188	-0.854939	-0.767234	0.0913868	-0.713051	-2.0431	-1.32015	-0.905544	-1.04792	-0.256211	0.798248	4.74765
P22735	Protein-glutamine gamma-glutamyltransferase K	TGM1	-0.098649	-0.5549	NaN	-1.27146	-0.401198	0.55574	0.788317	0.229733	0.320322	-2.61749	-0.404354	1.80117	0.903868	0.59511	1.09241	-0.558563	0.138065	0.217031	3.18954	-1.30546	-0.522533	0.5402	2.01345	-0.560001	-2.59241	NaN	-2.92936	-2.85765	-1.47755	0.454901	0.196182	5.10729	-0.586102	-3.38942	-2.72863	-2.33622	-1.88491	-1.17467	-1.28394	1.2716	3.75271	NaN	0.529446	-0.839066	-1.91452	-2.49316	1.81658
P23396	Small ribosomal subunit protein uS3	RPS3	3.59769	3.50228	3.51239	3.11663	3.30245	3.25514	3.23189	2.99694	3.05971	3.43609	1.22956	1.9904	2.6247	3.17617	2.44182	2.2261	2.68827	2.85285	3.46228	3.79939	4.48217	4.49095	5.89522	6.01671	5.66233	5.21879	4.20522	4.10204	3.78099	3.69276	3.48911	3.53143	3.16249	2.93483	2.12411	2.2704	2.8034	2.23242	1.55706	3.26142	2.4436	2.15735	2.25252	2.06813	2.5812	4.90934	5.68589
P48444	Coatomer subunit delta	ARCN1	1.30398	1.66503	1.80904	1.1552	1.43416	1.13493	1.57175	1.01894	0.9216	1.04527	-0.0595989	-3.47214	-0.0701752	-0.148762	-0.12356	2.3868	-0.616108	-0.360322	0.730738	1.77503	2.59543	2.61912	3.1219	2.80441	2.29909	1.76315	0.815193	0.706367	1.54364	1.90483	2.89412	-0.344019	0.176912	-2.51315	-0.203897	-0.419064	-0.621531	NaN	-1.48689	NaN	0.277018	NaN	-2.80901	-0.828587	-1.32841	2.94468	4.20255
Q96K76	Ubiquitin carboxyl-terminal hydrolase 47	USP47	0.978347	1.43011	2.00933	1.75731	0.606629	-0.0258503	2.09643	1.3139	0.78838	1.93391	1.4457	0.372341	-0.679371	1.96214	0.424278	0.76099	0.399481	1.88558	0.216732	-0.418368	-0.445183	0.0600119	0.952717	0.243748	0.0503902	-0.304174	1.84703	0.535366	1.58291	1.10853	1.56835	-1.39562	0.997177	0.747188	0.495308	0.701643	-0.451163	1.16524	1.11008	1.78757	1.87443	1.59254	1.66232	0.591192	-0.545747	-0.91766	1.74498
P21796	Voltage-dependent anion-selective channel protein 1	VDAC1	4.62567	4.80099	4.56204	4.42589	4.41043	4.39013	3.84475	3.77915	4.10379	3.97995	2.70194	2.62072	3.66542	3.70159	3.74296	3.58035	3.24628	3.56675	4.56948	5.54303	6.31119	6.29177	4.60625	4.3119	4.01288	3.79489	3.01051	4.13982	3.9633	3.73236	3.57196	4.14441	3.92851	3.29826	3.81222	3.60803	3.40633	2.16711	0.318245	0.646637	1.96485	2.11953	1.65872	1.86168	3.34317	6.21164	4.28811
P42765	3-ketoacyl-CoA thiolase, mitochondrial	ACAA2	0.67258	1.02861	0.244351	0.14518	-0.227588	-0.942762	0.319042	-0.889544	-0.149494	NaN	-1.797	-2.52505	-2.08602	-2.33593	NaN	-0.333181	NaN	-2.34213	1.64725	2.87819	3.95955	4.07567	-0.907928	-0.89126	-3.11613	-1.53279	NaN	NaN	NaN	-1.04875	-2.78083	0.335178	NaN	NaN	-1.88984	-2.74452	0.103032	-2.5158	NaN	-1.57738	-2.9543	NaN	NaN	-2.04465	0.647073	4.20163	1.25558
Q16401	26S proteasome non-ATPase regulatory subunit 5	PSMD5	0.682113	0.556199	0.177634	-0.937185	0.79276	0.706244	0.708691	0.619621	1.53561	0.839344	0.0213566	0.56077	-0.198568	0.247162	0.39115	-0.8288	NaN	NaN	1.36916	0.798299	0.598848	2.3863	2.90017	2.44058	2.0631	1.35661	-0.54409	-0.911448	-1.72825	-0.286257	-0.0138435	0.307106	NaN	-4.08395	NaN	-2.36943	0.739802	NaN	NaN	NaN	-0.817402	NaN	0.286306	-1.51694	-0.264453	0.247227	3.56433
O43405	Cochlin	COCH	NaN	NaN	-0.00897694	-2.15999	NaN	-2.90229	-1.78268	-1.0889	NaN	-4.15613	0.649872	0.83816	-2.32322	-2.38208	-2.06421	-1.29588	NaN	NaN	-1.4416	-0.496446	-0.634163	0.842477	0.346855	-0.0292397	0.27508	-0.434031	-2.1755	NaN	NaN	NaN	NaN	-0.655487	0.377159	0.00461674	0.148449	0.875048	1.04402	1.41383	0.291876	-0.916307	-1.55464	-1.58198	-0.667171	1.14768	0.997876	0.380548	4.3259
Q96RP9	Elongation factor G, mitochondrial	GFM1	-1.98365	-3.36268	-0.850308	-0.583437	-1.8759	-2.63371	-1.05291	-1.81236	-1.85165	-3.93891	-0.239092	3.39028	-1.29259	-1.19776	0.596989	-1.01606	0	-0.927331	0.826763	3.12186	3.41517	3.387	0.907131	0.835367	0.140467	-0.161957	-0.781534	-0.495821	-1.34524	-0.647272	-0.740271	-1.36295	-2.69568	-1.93051	-2.32028	-2.88013	NaN	-2.02084	-1.01186	-1.17894	-0.401848	NaN	-1.67735	0.726381	-1.16922	2.74578	0.800779
P35241	Radixin	RDX	0.162908	0.0568819	0.0628424	-1.76805	-0.449412	0.0108051	-0.279739	0.82395	NaN	0.885201	-0.0829372	0.0962257	0.728767	1.00053	0.915531	0.571728	0.743488	0.866853	-0.457582	-2.05052	0.215761	1.00587	1.54312	1.61907	1.5459	1.62262	1.30501	0.465599	0.636489	-0.223618	0.488482	0.807156	0.413219	-0.220511	-0.538494	0.601768	-2.43918	-0.72906	2.00691	0.741261	1.86257	0.028965	2.0187	-1.199	NaN	0.535931	-0.669456
P00450	Ceruloplasmin	CP	2.11	2.24447	2.23625	2.63941	2.33449	2.49711	2.67489	2.90576	3.63337	4.25444	2.81396	2.13875	4.5073	4.86127	4.81129	5.08607	4.96654	4.65802	3.54509	2.67783	1.12418	1.07589	1.13194	0.117409	-0.260303	-0.26663	2.0084	2.39684	2.65631	3.60107	3.53822	2.31098	4.31457	3.72512	3.31584	2.7839	2.11541	2.12801	3.82446	3.87758	3.32881	3.86955	3.95578	3.71121	3.79681	0.921846	2.35462
Q15365	Poly(rC)-binding protein 1	PCBP1	2.48019	1.99424	2.04283	2.02002	1.8098	1.32557	1.94496	1.96313	1.43723	1.07847	0.861603	0.915262	1.77991	1.50925	1.74784	1.27775	1.3926	1.02949	2.60433	3.27036	3.62979	3.6238	4.54951	4.63524	4.3859	4.08056	2.98888	2.35784	1.81914	1.82182	1.82316	1.79729	1.03527	1.40657	0.606586	-0.697071	-1.0547	-0.910365	-0.0324192	-1.36434	0.687628	1.20929	1.40805	0.90398	1.77292	3.90614	4.91825
P30153	Serine/threonine-protein phosphatase 2A 65 kDa regulatory subunit A alpha isoform	PPP2R1A	1.75781	1.83389	1.7878	1.83244	1.97385	1.47626	1.29489	1.52431	1.42127	2.16335	NaN	2.01718	1.48281	1.57897	1.04486	1.53487	1.04489	0.937446	2.16216	2.56771	2.86008	3.03695	3.85663	3.82798	3.6755	3.18469	2.56508	2.37302	1.4104	1.16418	0.579777	1.18096	1.68189	-0.530759	-0.134289	-0.74157	NaN	-0.760324	0.801588	0.751787	0.343348	-0.249615	0.0289669	1.58853	1.42499	3.01622	4.71037
Q8WVM8	Sec1 family domain-containing protein 1	SCFD1	-1.56279	-0.150666	-0.207131	-1.94785	-1.08365	2.47169	-0.970404	-0.780266	0.188063	0.408419	NaN	-1.35253	-0.177988	-1.11019	0.0183926	-0.73757	-0.996618	-0.486836	0.471962	0.373338	1.37908	0.709697	1.16214	1.00137	0.60656	0.323895	-0.55258	1.91029	-0.614758	-1.56088	-0.366686	1.53206	-1.83508	2.10819	2.94147	-1.27076	2.75908	-2.76653	-3.04373	-2.29942	NaN	NaN	-2.15634	0.646601	4.31995	1.95498	2.16079
O75891	Cytosolic 10-formyltetrahydrofolate dehydrogenase	ALDH1L1	-2.89912	-0.170533	NaN	-1.46149	-1.49337	-2.14178	NaN	-2.31704	-0.717991	-1.89857	0.0860996	0.868731	-0.606506	-0.0251427	-1.28836	-0.828251	NaN	-2.61914	-1.58065	-1.51445	-0.351126	-0.712768	1.09119	-0.352818	-0.335432	0.311796	-1.47057	-1.73935	-1.24107	-0.631021	-0.801037	-2.97419	-0.969719	0.0179834	-0.881304	-1.96228	0.535796	1.07404	NaN	-1.0439	1.73986	NaN	NaN	-1.73186	-0.588782	1.84095	3.00998
P05455	Lupus La protein	SSB	1.61292	1.08947	1.4644	0.463509	1.02342	1.23961	1.20381	0.15696	1.0439	-1.01847	1.24419	1.00832	-1.04269	-1.15933	0.146662	-1.68615	-0.640383	-2.04454	1.0418	1.84276	2.33585	2.02485	3.00976	2.89816	2.84458	1.96371	1.00261	0.86846	0.691312	1.04173	0.349411	-0.641594	0.51269	1.3654	1.06243	0.562422	-2.11207	1.54537	-2.85884	-3.12223	-0.295835	-1.29022	0.25153	1.26237	1.8486	2.43858	3.17029
Q16666	Gamma-interferon-inducible protein 16	IFI16	3.44546	3.0827	2.77326	3.02685	2.91179	2.83881	2.9623	2.47093	2.52239	2.15649	2.34218	2.27607	1.6869	2.18982	2.17185	2.39009	2.27451	1.58423	0.800514	0.703807	0.0317612	0.288981	3.50589	3.0503	2.61597	2.394	2.53151	2.70675	2.41635	2.71007	2.77035	1.86852	1.89596	2.53323	2.75251	2.43257	2.19929	2.38536	2.27043	2.50707	2.42842	2.18473	2.34325	2.02919	0.635701	1.22513	2.36423
O75367	Core histone macro-H2A.1	MACROH2A1	2.99903	3.08451	2.91591	2.44704	2.2156	2.7182	2.76046	1.80737	1.51998	1.87832	0.878963	-0.803171	1.52195	1.50769	0.990013	1.13679	0.478418	1.19122	3.10394	4.01902	4.55406	4.5424	5.61432	5.22219	4.62125	3.97106	3.07486	3.02284	2.72084	2.4625	2.30019	2.21652	0.993681	1.42342	-0.464451	-0.36772	-0.0954542	NaN	-0.696205	-2.16591	-2.6801	0.57325	1.31073	0.727987	2.7795	4.71179	4.66332
Q3SY84	Keratin, type II cytoskeletal 71	KRT71	-0.465739	-0.0105772	-0.00549603	-0.752712	-0.0504751	-0.459311	-0.732374	-0.784224	-0.3032	-1.05492	0.399788	NaN	NaN	NaN	NaN	-1.65615	NaN	NaN	-0.983765	-0.80363	-0.426022	-0.610297	-2.00442	-1.80825	-1.51114	-2.98225	-0.620422	-1.2451	-0.140706	-1.12222	-0.934839	-1.83977	-2.08622	NaN	-2.01557	NaN	-1.98928	-1.57642	NaN	-1.82286	NaN	NaN	0.546812	-0.994974	NaN	-1.84843	0.314331
Q08379	Golgin subfamily A member 2	GOLGA2	1.08844	0.740693	0.666686	0.921347	0.698562	0.95064	0.820082	0.833591	0.926849	0.510704	0.845919	0.861998	0.362194	0.481159	0.345291	0.77825	1.17083	0.460723	-0.406809	-0.829099	-1.14272	-1.59852	1.77247	0.0401649	-1.69149	-3.06225	-0.145155	0.202414	0.222249	0.753944	0.547997	0.271427	0.072998	0.86481	0.474731	0.780205	0.544141	0.846711	0.932798	0.547817	0.83806	1.0266	0.577147	-0.0256977	-1.34234	0.051178	1.4738
Q8TCS8	Polyribonucleotide nucleotidyltransferase 1, mitochondrial	PNPT1	3.44735	3.09746	3.21818	3.31651	3.195	3.3708	3.25689	3.79193	3.48321	3.41428	3.18261	3.10265	3.67267	3.60908	3.55677	3.58066	3.58978	3.79985	1.90494	2.05583	2.93081	2.98972	0.122965	-1.08478	0.575495	1.96911	2.91413	3.10953	3.26767	3.44427	3.38086	3.08554	3.55642	3.17669	3.22936	3.28997	3.28465	3.36639	3.22905	3.52682	3.40808	3.5492	2.87437	2.24411	-0.0228186	3.00487	-0.790058
Q8N766	ER membrane protein complex subunit 1	EMC1	0.584001	0.798718	1.31187	-1.05738	1.41655	2.02807	1.35715	0.0422211	2.48764	1.29885	NaN	0.372066	0.165951	-0.286921	-0.8785	0.748646	0.792011	1.98654	0.988695	-0.125163	0.038723	-0.602237	-0.434385	-0.0273323	-0.305334	-1.7034	-1.84974	-0.966614	0.0414572	0.0970249	0.213337	-0.905115	-0.867167	-1.1481	-0.652571	-0.842323	-1.33147	-0.713893	-1.32338	-2.11379	-2.27466	-1.63741	-1.02455	0.510933	0.965064	-0.580378	1.23765
Q9H4A4	Aminopeptidase B	RNPEP	1.1087	1.07623	0.981977	2.44859	1.40009	2.26403	2.39898	2.40907	1.32334	1.19278	-0.690878	NaN	1.07755	1.95878	0.56669	0.485605	-0.082756	1.06951	0.435385	0.984735	-0.169693	-0.465079	2.15657	2.17686	2.4155	2.6378	2.32881	0.796606	0.754134	0.419754	0.575745	0.626348	-0.586514	0.974467	-2.88641	-1.53135	-0.787917	-0.324613	-0.544468	-0.215349	-0.522509	-0.616314	-0.264919	0.326307	-2.24143	-1.55716	3.48812
Q02487	Desmocollin-2	DSC2	-0.211076	0.743136	-0.396041	-0.15765	-0.125415	-2.18281	-0.582167	1.28239	1.02077	0.920492	0.838602	0.523554	0.915941	-0.0132923	-0.581532	0.835674	NaN	2.72222	0.990631	0.419112	-1.15681	-1.86095	2.92866	2.34527	1.99166	1.49568	1.32542	1.78379	-0.169951	0.592342	0.00116158	1.93927	0.806911	1.59013	1.29598	0.64764	-0.881042	-3.05567	0.331846	1.19487	0.546864	0.365351	1.32202	2.14674	2.34627	-0.565422	4.98848
Q8N163	Cell cycle and apoptosis regulator protein 2	CCAR2	0.392749	-0.588275	0.265113	0.270403	0.653707	-3.20719	0.585548	-0.4333	-0.742481	0.533403	-3.05415	NaN	NaN	-0.78521	NaN	NaN	NaN	NaN	-0.823385	-0.135718	0.463409	1.27883	3.07016	2.41858	1.77283	1.43918	0.553452	-0.185831	0.450278	0.903471	0.484097	0.190266	NaN	1.15656	0.22118	0.302088	NaN	NaN	NaN	1.25633	NaN	NaN	NaN	NaN	-3.43211	1.86916	2.31682
P18085	ADP-ribosylation factor 4	ARF4	1.39408	1.42074	2.18617	2.11403	1.43955	1.41602	1.21733	1.68519	1.17098	1.77164	1.47065	-1.10646	1.33847	1.22397	1.28386	0.881804	0.503159	0.191997	1.53665	1.74996	2.21479	2.32274	1.90982	2.14854	1.98467	1.72083	1.02664	1.26945	1.23046	1.01558	1.11954	1.60835	0.80155	1.64959	1.01225	1.86647	-1.16488	-0.0320482	-1.70122	NaN	-0.310577	-0.931715	1.38634	0.517445	0.657378	2.97812	4.1967
Q8WXI7	Mucin-16	MUC16	-2.38202	-1.12402	-0.36867	-1.74317	0.426366	NaN	-2.88222	NaN	-0.279491	0.0582085	-0.212063	0.360964	-2.08173	0.165438	-2.54954	-0.652205	1.2359	-3.05185	-3.471	-1.41068	-2.70625	-0.106496	0.0648861	-1.10378	-0.925636	-2.69734	-1.12196	NaN	-2.74519	-2.35433	-2.96525	NaN	-2.33971	0.831491	0.369991	0.16433	-0.760711	-0.854476	NaN	NaN	-3.91636	-0.517498	NaN	-3.51058	-3.65647	1.08217	3.92955
O95831	Apoptosis-inducing factor 1, mitochondrial	AIFM1	-3.55518	-0.214177	0.124724	-0.215389	NaN	-0.997162	NaN	NaN	-0.590326	NaN	0.76503	-1.0514	0.762432	NaN	0.687761	NaN	-0.342772	-1.51353	1.21157	2.72616	3.63104	3.62743	1.91917	1.90356	1.55591	1.09057	-0.716406	-3.04492	-0.712646	0.320744	NaN	-3.11588	NaN	-0.438874	NaN	-0.137028	-0.154244	NaN	NaN	0.226414	-0.524527	0.915476	NaN	NaN	-0.426875	3.75167	0.83078
O43747	AP-1 complex subunit gamma-1	AP1G1	0.667399	0.927821	0.162091	-0.197815	0.332061	-0.800089	0.208746	-0.401817	0.38722	-0.295855	0.596062	0.623709	0.64155	-0.41094	-1.6164	0.00445747	0.413361	0.636607	0.666382	1.11804	2.36829	1.92705	3.02746	2.72484	2.45385	2.25402	1.14074	0.676216	-0.337998	0.509129	-0.227179	0.340679	-0.835571	0.939576	0.254471	-1.51748	-1.3747	-0.948892	-0.991611	0.38349	0.574614	0.690262	-0.741415	-0.0260639	-0.629159	2.36127	4.03342
Q13045	Protein flightless-1 homolog	FLII	1.43701	1.37145	1.10997	1.44877	1.44139	1.24876	1.43447	2.10723	2.02766	1.95852	1.32962	0.981668	1.60486	1.8947	1.84831	2.09723	1.34223	1.89681	1.58891	1.25357	0.789236	0.779613	1.42641	0.945435	1.05557	1.13094	0.798779	0.851173	3.86036	0.942057	0.598011	0.155071	1.18394	0.648829	0.74785	2.15142	2.01	1.93721	0.98138	1.1006	0.56625	0.686157	0.730347	1.58526	0.714978	1.08114	2.39609
O60687	Sushi repeat-containing protein SRPX2	SRPX2	5.24439	5.28054	5.45074	5.55936	5.56284	5.54574	5.67456	5.40623	5.45459	5.13062	3.92318	5.98699	4.44972	4.54997	4.32154	4.41225	4.02817	4.13007	3.47373	3.34364	2.47635	1.75544	4.08569	4.00194	3.91358	3.79105	3.81763	4.61161	4.7586	5.03441	4.94981	4.37453	4.66568	4.2571	4.27714	4.0978	3.92471	3.51334	3.87517	3.75062	3.68093	3.84813	3.66149	3.73257	3.21146	1.8815	3.51636
P08254	Stromelysin-1	MMP3	4.05303	3.92514	4.13153	4.416	4.00524	4.23947	4.21975	3.87533	3.475	3.37575	3.61999	2.4678	3.0045	3.10231	2.97901	3.21737	3.19916	2.71062	1.47869	1.16511	0.190666	-1.17531	-0.202526	0.0259914	2.86457	4.03416	5.37387	5.55239	5.60271	5.69085	5.75124	4.72393	5.16079	4.78113	4.53688	4.50084	4.30539	4.46112	4.21263	4.10974	3.50865	3.59108	3.20426	3.61933	3.67828	-1.30616	0.957455
Q15008	26S proteasome non-ATPase regulatory subunit 6	PSMD6	1.77742	1.91119	2.00695	1.83742	1.69912	1.56418	1.79075	1.89805	1.82612	3.62912	1.33911	1.79876	1.99135	2.45897	2.29268	2.51886	2.76912	2.65876	1.41752	1.89251	2.26532	2.17096	2.81253	2.32644	2.52415	1.93026	1.86535	1.86225	2.05439	1.88717	1.74135	1.79167	2.01235	2.09185	1.92539	2.08815	2.21945	2.34945	2.79949	2.854	3.31896	2.68906	2.04336	1.44391	0.56696	2.00381	3.62206
P31943	Heterogeneous nuclear ribonucleoprotein H	HNRNPH1	-0.411525	1.32273	1.07456	-0.106441	-0.203023	-0.901192	-0.317467	-0.33708	0.771259	-0.222807	NaN	NaN	-1.99966	-1.14822	NaN	-1.49972	NaN	-2.07243	0.54129	0.714808	1.15051	0.859561	3.09936	2.90823	2.37707	1.81831	0.409924	0.0984993	0.236617	-1.26799	-1.1305	-0.173286	NaN	NaN	NaN	NaN	-2.77116	NaN	NaN	NaN	NaN	NaN	NaN	-2.09785	-2.10847	1.23494	2.70168
P62495	Eukaryotic peptide chain release factor subunit 1	ETF1	-0.262738	0.094079	-0.744702	-1.31672	-0.762544	-1.13123	-1.23888	-1.17649	-2.35298	-2.17452	-0.410532	2.41481	0.357422	-1.50507	0.528034	0.574129	0.0548496	0.0597506	-0.110762	0.340156	0.679804	0.649697	3.47351	3.38386	3.18739	2.80051	1.65997	0.648495	0.285323	-2.17683	-0.57563	-0.460432	NaN	-0.934915	NaN	-2.2817	-2.16518	-2.17612	-1.0507	-0.357349	0.738523	NaN	-2.44831	-0.379898	-3.12433	0.739525	3.89114
Q14C86	GTPase-activating protein and VPS9 domain-containing protein 1	GAPVD1	0.325356	0.794364	0.468633	-0.408228	1.36372	0.487047	1.28544	0.688913	1.60308	0.965841	0.846455	1.52341	0.327921	0.594728	-4.12063	-0.23987	-1.74784	-0.145806	0.840727	-1.00207	-1.0796	-1.04356	0.314697	0.640137	1.1154	1.42952	0.72331	0.483496	-2.5377	0.756582	-1.23576	1.08681	0.714035	1.70469	1.36429	1.1373	1.51612	1.51904	0.0620098	1.19425	-0.52602	1.08271	0.557266	0.217249	-1.7966	0.42909	1.83156
P42858	Huntingtin	HTT	-1.22918	-2.29903	-2.06468	NaN	-1.67764	1.04945	-1.34104	-1.18561	1.35831	-0.911779	-1.1118	-3.28738	-1.08872	-1.59801	-1.31142	-2.05839	-1.6535	-1.7537	-3.59846	-1.5699	-2.2011	-0.912469	-1.44338	-1.47082	-1.72136	-2.19567	-1.34982	-1.29565	-1.41552	-1.0252	-0.752092	-3.21463	0.923195	0.817878	1.39564	0.97744	-0.145061	-0.628434	-0.148499	-0.960314	-2.06255	-0.909054	-1.80159	1.36144	-1.95552	-0.993444	0.811453
P54920	Alpha-soluble NSF attachment protein	NAPA	1.12765	0.368228	-2.71198	0.777559	-0.817847	0.932705	0.835756	-1.73461	-0.159935	0.650419	-0.822203	0.149643	-0.860537	0.237083	0.246193	NaN	NaN	0.209426	0.322454	1.14852	1.85304	2.28693	2.601	2.36411	1.99388	1.38969	1.90829	0.909079	-0.0582724	-0.178261	-0.709669	1.38385	0.326786	0.876678	1.64248	-0.147829	0.444007	-0.261121	0.241756	-0.414766	-1.4816	NaN	NaN	NaN	-0.791802	2.83632	3.42629
P20774	Mimecan	OGN	4.73702	5.14111	5.31117	5.57136	5.57954	5.59301	5.7433	5.79282	6.10892	5.93437	4.90358	4.83383	5.90022	6.29935	6.07369	6.42256	6.55183	6.51015	4.74537	3.99673	1.68623	0.536374	NaN	-1.79189	-0.534714	1.17068	2.76175	3.2542	3.4912	3.96983	3.80041	3.25933	3.95032	3.66141	3.68159	3.97608	3.89384	3.91018	4.57838	4.72518	4.794	5.09354	4.41395	3.78747	2.21143	-0.870752	-2.56215
Q06830	Peroxiredoxin-1	PRDX1	5.844	5.89865	5.66094	5.45532	5.44658	5.07842	5.16481	4.82471	4.78615	4.9006	4.95916	3.87235	4.90624	4.89834	4.95706	4.99986	5.20643	5.02093	5.07594	5.26968	5.53311	5.51541	7.33406	7.32725	7.33819	7.22983	6.34424	5.87866	5.37386	5.13127	4.9405	5.64637	4.28495	4.26833	3.88615	3.72702	3.39815	2.66799	3.46823	3.45461	4.43026	3.67056	4.3746	3.88494	4.31582	5.86998	6.21093
P51572	B-cell receptor-associated protein 31	BCAP31	3.0152	2.87574	2.57003	2.52097	2.08819	2.37851	0.518629	0.618414	2.40161	1.36962	0.991013	0.670303	0.133434	1.04608	1.18581	1.42059	0.759859	0.578704	2.17315	2.47641	3.6922	3.80316	4.7643	4.07859	3.49426	3.65862	2.58311	2.23078	2.3254	2.24553	2.33427	2.31973	2.06865	2.24976	1.43585	1.79761	1.45861	0.878533	-0.701689	1.08068	0.79809	1.04259	1.8702	1.1783	1.32028	4.35544	4.49541
P02748	Complement component C9	C9	3.44714	2.98229	3.50833	3.38135	3.25294	3.5179	3.60809	3.73106	4.25239	4.13026	3.21361	2.76266	4.4462	4.81678	4.2252	4.91556	4.5892	4.74075	6.46424	6.43231	5.77258	5.04778	2.47617	2.53133	2.53427	2.79295	3.11508	4.15431	4.22521	4.8954	4.92396	4.07871	4.80382	4.5341	4.26736	4.20365	3.36857	3.73141	3.97695	4.10318	3.93484	4.27446	5.6085	7.37522	7.94211	2.96669	2.94547
O75436	Vacuolar protein sorting-associated protein 26A	VPS26A	0.521974	0.202952	-2.01766	-2.44073	-1.84982	-2.29224	-0.863182	NaN	-0.684685	-0.960251	-2.14115	-2.13765	-0.400852	-0.481543	-0.471052	-0.2593	-0.173483	0.119887	0.146103	-1.31751	1.31638	1.4801	2.17309	2.24895	1.83919	1.14227	0.341492	0.795197	-2.1953	-1.01533	0.118448	-0.74435	NaN	-1.69027	-2.74371	NaN	-0.0445013	0.0521574	-0.17168	-1.02139	-0.402086	-0.352888	-1.32122	-1.37321	NaN	0.284693	3.56217
Q12905	Interleukin enhancer-binding factor 2	ILF2	2.11845	2.42165	2.40511	1.55672	1.75942	1.49872	1.59617	1.16488	1.0127	0.966482	-0.30769	-2.47989	0.602852	0.341085	-0.118347	0.30278	-0.142887	-0.39656	2.16982	2.76309	3.38287	3.36032	5.05067	4.74284	4.05712	3.33886	2.43045	2.37707	1.98805	2.07825	2.07248	0.363045	0.250343	-0.231586	-0.214041	-1.20419	-2.01386	-0.987868	0.230459	-0.106211	-0.503777	-0.88806	0.409868	-0.629576	1.05214	3.3868	2.67311
P61247	Small ribosomal subunit protein eS1	RPS3A	2.96222	3.15987	3.18329	2.55828	2.76405	2.44146	2.38001	1.86636	2.15859	1.36783	-0.116163	0.0863266	1.07982	1.35138	0.842096	-0.879396	1.20292	1.04427	3.17362	3.70904	4.39529	4.2223	5.60992	5.77954	5.33996	4.94898	4.1521	3.63889	3.201	2.98151	2.63632	1.84017	1.45859	1.93944	0.181177	0.349905	-0.311622	-0.923049	-0.400795	1.29278	-1.23652	-1.85001	0.945826	0.133156	2.26016	4.37064	3.72558
Q9Y6N5	Sulfide:quinone oxidoreductase, mitochondrial	SQOR	-0.610394	1.44655	NaN	-0.612848	-0.891494	-1.13466	-0.941971	-0.274473	-0.440392	-0.694031	-2.79935	4.7159	-2.3252	-1.59426	-0.883095	-0.780993	-0.452511	-0.496848	0.292236	-0.0511122	1.65981	1.83769	1.25212	1.25699	0.805132	0.651209	NaN	-0.791578	-2.56492	-3.41861	-2.24145	2.60161	-0.401491	-2.62509	-1.16743	-3.05068	-1.97531	-1.6318	0.107502	-0.518341	0.938993	-1.61961	-0.642902	0.839188	0.79058	2.43716	3.7878
P62333	26S proteasome regulatory subunit 10B	PSMC6	1.82246	0.198512	2.17339	0.59277	1.89307	1.87154	-1.2147	-2.8183	2.8012	-2.13684	-1.61492	0.380312	1.91411	-1.66333	2.66172	3.5077	-3.076	2.40284	1.27467	2.26127	3.61366	3.60491	3.24728	2.81834	2.89155	2.80215	1.29499	2.16195	-0.0175543	NaN	-1.31907	1.01548	NaN	NaN	NaN	-2.18581	-1.9736	-2.46531	-1.40283	-2.54866	0.380579	-0.612864	-1.85736	NaN	-0.946893	3.70696	3.95171
P55268	Laminin subunit beta-2	LAMB2	0.980174	0.447314	0.0449839	0.372572	0.0419664	-1.72246	-2.60353	-0.356424	-0.641342	NaN	-0.494383	0.0642223	-3.99493	-0.604427	-0.210564	0.324053	NaN	-0.606648	3.78268	3.74496	3.17088	2.16659	2.12787	1.93576	0.914377	0.99534	1.28727	0.785461	-0.821208	-0.284958	-0.321291	-1.18355	-0.793491	0.216153	-0.774326	0.918884	-1.12022	-1.16114	0.222027	-0.0734901	-0.500153	-1.44494	-0.0746365	1.90594	1.767	1.45752	-0.261084
Q9BT78	COP9 signalosome complex subunit 4	COPS4	2.26937	2.6043	2.20448	2.64036	2.63505	2.48663	2.47332	2.59478	2.68402	2.25515	1.855	1.63266	2.12319	2.25712	1.8359	2.32709	1.84188	2.23699	1.49509	1.89923	2.07652	1.55444	2.38043	1.33169	1.073	1.69812	2.4384	2.60801	2.64923	3.0279	2.8083	1.63786	2.4369	2.34909	2.20293	1.9748	2.44563	2.35938	1.71751	2.18821	2.24055	2.0263	1.46437	2.50179	1.37027	1.57715	2.12562
O00232	26S proteasome non-ATPase regulatory subunit 12	PSMD12	2.96855	2.86191	2.97531	3.37995	4.59652	2.76837	3.22509	4.8403	1.49559	5.06901	2.57661	1.85981	2.95684	3.15084	2.9172	3.56909	2.57905	3.01857	5.42138	1.66815	1.78756	1.92807	2.97963	2.93855	2.6579	2.98543	2.97727	3.29792	4.75954	3.82237	3.72513	2.46659	3.01998	2.84611	4.77868	2.65062	2.82995	1.49572	3.22205	3.36725	3.21794	2.7129	2.75876	1.73232	0.853696	2.1373	3.2529
Q9UMR2	ATP-dependent RNA helicase DDX19B	DDX19B	NaN	NaN	NaN	NaN	NaN	NaN	NaN	NaN	NaN	NaN	NaN	NaN	NaN	NaN	NaN	NaN	NaN	NaN	NaN	NaN	-4.9699	NaN	-1.57475	-1.44703	-1.36236	-1.59568	-4.62155	NaN	NaN	NaN	NaN	NaN	NaN	NaN	NaN	NaN	NaN	NaN	NaN	NaN	NaN	NaN	NaN	NaN	NaN	NaN	-2.60146
P51991	Heterogeneous nuclear ribonucleoprotein A3	HNRNPA3	3.41785	3.32407	3.06042	2.62941	3.10773	2.80252	2.88987	2.41884	2.75112	2.65465	-0.744709	-0.572077	1.30488	0.0207615	0.318447	1.91249	-2.02724	-0.224994	2.86407	3.32594	3.58771	3.12489	4.40763	3.67336	3.2312	2.43038	2.4241	2.86525	2.9425	2.69768	2.40766	2.56417	NaN	1.56921	-0.461966	NaN	-0.799253	-1.08826	NaN	NaN	NaN	NaN	-0.660488	-2.57022	-0.0656481	2.70839	4.42727
P05388	Large ribosomal subunit protein uL10	RPLP0	2.82943	3.14059	3.06796	2.74069	2.31065	2.11833	2.12624	2.00879	0.927946	1.52086	0.630161	4.31345	1.74007	0.99806	0.732624	1.43986	1.03952	-0.360274	2.7953	3.67831	4.18005	4.04335	5.28775	5.46897	5.09518	4.75174	3.95501	3.70442	3.21525	2.95494	2.57753	2.62385	1.45848	1.62977	1.33405	0.734003	0.522508	-0.312135	0.0989246	-0.148777	0.408119	0.875772	1.36222	1.26643	2.03955	4.36241	5.07355
P54578	Ubiquitin carboxyl-terminal hydrolase 14	USP14	1.16694	0.474359	0.906714	0.589716	1.85079	0.489658	0.959629	0.753202	0.155357	0.354473	NaN	4.34825	0.647289	0.869316	1.22667	0.09655	-2.20726	0.177995	2.97837	3.03397	2.59499	2.46701	1.95113	2.17731	2.01974	1.76724	0.863247	1.46127	1.11006	1.37642	1.91328	-0.81999	0.864824	-0.0166578	0.773716	0.858824	0.896367	-2.01228	-0.584831	0.142635	1.34942	0.0564365	2.02405	3.76493	4.25102	1.80433	4.03618
P78347	General transcription factor II-I	GTF2I	-0.814702	0.0534639	-0.105693	-0.747906	0.609056	-0.883865	-0.734329	0.0624237	0.418673	0.184149	-0.249887	-0.0069809	0.387972	0.518751	0.655842	0.569267	0.791946	1.04771	0.37892	1.0177	0.450792	0.529386	2.16857	1.85865	1.01575	0.844242	0.421429	-0.375618	-0.117005	-1.51629	-0.331118	-0.585388	0.721844	0.463685	-0.295528	0.410992	-0.683806	-2.85688	-1.427	-3.66322	-0.415741	NaN	NaN	0.389662	0.189828	0.834747	1.05914
Q9Y3I0	RNA-splicing ligase RtcB homolog	RTCB	1.81231	1.58358	1.71026	0.856895	-0.342643	-0.00723267	0.764246	-0.682198	NaN	0.368042	0.0524578	0.574053	0.481808	0.760983	-1.76754	0.755493	1.01803	-1.42273	1.45889	1.90261	2.35343	2.37907	2.91218	2.43581	1.79014	1.9846	1.95488	0.873755	0.588674	0.264381	-1.54086	0.302807	-0.86709	2.44818	0.133398	0.0547581	0.413533	-1.88663	0.352766	1.02105	0.442835	0.816439	0.068121	0.144655	0.0358458	2.27185	2.65113
Q8N1F7	Nuclear pore complex protein Nup93	NUP93	0.810655	0.0753756	0.279689	1.05205	1.08706	0.404629	1.29949	0.825119	0.0690193	0.804455	0.724333	-0.839794	1.14583	0.734715	2.02853	0.496086	0.65888	0.649636	0.103743	-0.112189	0.581844	-0.388104	2.20377	1.49084	1.28938	0.670462	-0.664185	-0.0949554	1.01339	1.29365	1.56388	1.08155	1.59273	0.743737	0.855028	1.0473	-0.250146	0.645041	0.365175	0.398043	0.0380478	0.832466	0.815355	1.6271	0.960139	0.262806	2.29365
P69905	Hemoglobin subunit alpha	HBA1;HBA2	3.8507	4.03594	3.42637	1.92897	3.49072	2.98955	4.40026	2.73695	3.6808	3.12043	2.73875	3.22614	3.4054	3.9583	3.24171	3.57524	3.13116	3.57341	7.89229	7.96542	8.95791	11.5877	4.57188	3.43761	3.05018	2.24176	1.9221	1.79326	2.06532	1.95488	2.01114	0.863821	0.618113	2.1224	0.775541	1.92206	1.6319	1.37049	0.568247	0.975071	0.744635	1.07758	2.51264	3.6618	5.10508	4.01549	7.92261
O75955	Flotillin-1	FLOT1	0.187915	0.414716	-0.107089	0.357615	0.658746	0.0401249	0.107031	0.880877	0.335701	0.482391	0.852133	0.409082	NaN	1.24066	-0.910837	-2.53799	NaN	0.0497541	-3.41058	-0.874742	-1.54021	-0.635989	2.06171	2.06543	1.58202	-1.14441e-05	1.00654	0.00479507	-0.907882	0.911993	-0.466112	0.903877	-2.35581	1.2448	0.631819	0.858267	0.758367	0.759076	NaN	-0.0737305	0.282103	NaN	NaN	-0.521383	-0.595737	-0.477983	1.71144
Q5SSJ5	Heterochromatin protein 1-binding protein 3	HP1BP3	3.15445	3.40187	3.42643	2.63247	2.65865	2.53735	2.52316	1.70781	1.9452	1.94363	1.30132	0.372999	1.8142	1.90732	1.53682	1.57142	1.23425	1.18752	2.94725	4.00581	4.65087	4.60863	4.80781	4.37319	3.84904	3.03778	2.13591	1.81044	1.39393	1.14463	1.54026	0.128733	1.36839	1.25909	1.91486	0.645729	0.985765	0.179597	0.361576	1.29981	0.410852	0.72245	1.71645	1.77116	2.76659	5.22934	2.95622
Q96RQ3	Methylcrotonoyl-CoA carboxylase subunit alpha, mitochondrial	MCCC1	-0.586715	-0.362617	-0.221242	-0.381695	-0.552747	-0.190083	-0.860916	0.854425	-0.369963	-1.3787	NaN	-2.08521	-1.75752	-1.52356	NaN	-0.780029	-2.98702	-0.480668	-3.28265	0.749234	2.64905	2.62786	-0.689434	-0.703671	-0.117311	-0.616602	-2.56916	-1.42079	NaN	-2.9347	-0.586309	-1.71353	0.297386	0.423572	NaN	-2.43833	-2.47071	NaN	NaN	NaN	-0.261297	-1.47977	-2.89713	1.07934	NaN	2.25671	0.75445
P02042	Hemoglobin subunit delta	HBD	NaN	NaN	2.00876	NaN	2.90933	NaN	NaN	NaN	NaN	NaN	4.00543e-05	-0.00557327	-0.744459	1.36752	0.32379	0.0391388	NaN	NaN	0.889896	1.05896	2.16464	5.48616	-1.82428	NaN	NaN	NaN	0.092041	-1.69423	0.522559	0.202606	1.17438	1.24263	1.01027	2.09382	NaN	0.462732	0.0281515	NaN	-1.11467	NaN	0.37925	NaN	-1.21585	0.260485	0.363143	-2.15434	2.1433
Q12923	Tyrosine-protein phosphatase non-receptor type 13	PTPN13	1.47186	0.118171	0.292447	0.0680676	1.40381	-1.51866	-0.901482	0.383183	-0.424187	1.36319	0.683456	0.48831	2.01119	1.77635	1.84706	1.93264	1.72265	1.35961	0.481453	0.320415	-0.472841	0.111943	0.887217	0.754145	0.726387	0.59997	0.326416	0.661985	0.3408	0.631348	1.1837	0.420256	1.11198	1.57508	0.805973	-0.419275	0.243251	-0.823859	2.87223	1.63514	1.76061	1.38458	1.85928	1.25525	-0.319541	0.933994	1.60285
Q07866	Kinesin light chain 1	KLC1	0.618669	0.970065	1.5303	1.17688	0.682067	0.698242	0.369516	1.68721	1.77364	-1.49132	1.89962	1.49423	-0.670071	-0.6486	-0.0777798	-1.07606	0.578157	-1.82076	-0.947483	-1.38724	-0.0235043	-0.384433	2.88587	3.03518	2.83372	2.585	2.07638	1.40554	1.70931	1.83329	0.56698	-0.798235	-0.938919	-0.143367	1.06622	1.1986	1.50231	1.62871	1.44901	1.03654	-3.02334	0.731882	-0.11899	-3.05664	-0.0213575	0.986893	3.01447
Q08J23	RNA cytosine C(5)-methyltransferase NSUN2	NSUN2	1.72441	0.51554	0.770894	2.08323	1.44811	-2.01345	-0.126236	0.486834	1.14104	1.22842	1.77029	3.43103	0.606312	1.05862	0.841398	1.82028	1.32239	0.322274	-1.39952	-1.25696	-1.88407	-1.23386	2.12514	1.87885	2.17243	1.22004	1.60132	1.56338	1.6016	1.90171	1.59116	0.49505	0.667162	1.68371	1.20058	1.5922	0.839068	-0.797938	1.08191	0.294313	0.550524	0.493496	0.791176	-2.2954	0.0782652	0.127022	2.792
P31944	Caspase-14	CASP14	-0.685952	-1.22485	-3.03471	-2.17967	-1.57178	-2.78302	-1.0974	-0.279335	-2.0832	-1.09153	1.83017	1.49909	2.12905	1.46272	1.79816	1.77484	2.17131	2.8569	1.28421	0.995851	1.74514	2.19695	-0.524788	-1.08505	-1.93473	-0.671049	-0.793205	-0.185076	-0.187076	0.426025	0.987579	5.47572	1.79211	0.591971	0.88216	0.322939	0.0592127	0.154469	0.516144	2.94049	2.6277	0.174881	1.20918	0.49206	2.42396	-1.95869	0.772608
O43149	Zinc finger ZZ-type and EF-hand domain-containing protein 1	ZZEF1	-0.533418	0.203092	0.542951	-0.507561	0.251573	0.25518	-0.0101109	-0.313705	-0.376209	-1.80475	NaN	-4.6337	NaN	-5.18756	-5.15132	-2.76792	NaN	-1.15959	-1.12656	-2.5759	-1.05384	0.308127	0.871445	0.645887	0.173037	0.391529	0.148355	-1.19481	-0.592256	0.58272	-3.34321	-2.7304	NaN	-0.844728	-2.02837	-0.823147	-1.65339	-2.03592	0.304131	-0.968414	-1.10875	-2.09772	NaN	0.559666	0.809926	-0.643036	1.98554
Q9H223	EH domain-containing protein 4	EHD4	1.78408	1.4648	1.73974	1.83478	1.85019	1.33133	2.35689	2.02932	2.29716	2.24723	1.41979	2.09521	1.70232	1.6823	1.71309	2.09667	1.49937	1.82889	2.14388	2.35364	3.12887	3.11038	-0.200617	0.185236	0.768297	0.374416	0.996424	1.61276	1.28457	2.01105	2.1131	1.4047	1.84293	1.36303	1.54375	1.65842	1.64447	1.63826	1.5265	1.6429	1.25971	1.36037	1.21429	1.11702	1.21753	3.41396	2.57964
P05556	Integrin beta-1	ITGB1	0.372092	0.349059	-1.05732	-0.660608	-0.764789	-1.43387	-1.36428	-2.31822	NaN	-1.08373	NaN	NaN	-4.34326	NaN	NaN	NaN	NaN	NaN	1.52902	1.1647	1.96311	1.98256	2.69818	3.25965	3.08044	2.35069	1.24908	0.598633	0.0969553	-0.427734	-0.340326	NaN	NaN	NaN	NaN	NaN	NaN	NaN	-1.72653	NaN	0.768261	NaN	NaN	-1.87763	0.292165	2.42436	1.13052
Q16181	Septin-7	SEPTIN7	3.13991	3.17921	3.43293	3.84327	3.20847	2.98445	3.10548	3.3156	3.27595	3.03133	3.74397	2.95457	3.81161	3.37893	3.00867	3.24482	2.94654	3.10495	2.55178	2.28501	2.909	2.95053	2.23076	2.43172	2.4721	2.23955	3.11498	3.05997	3.0904	3.16245	3.24707	3.17933	3.70886	3.75172	4.00597	4.16083	4.02967	3.87083	3.99102	3.9603	3.988	3.87473	3.54838	3.93617	2.12861	2.88867	1.36685
P09622	Dihydrolipoyl dehydrogenase, mitochondrial	DLD	0.896562	0.968776	0.83697	-0.0402451	-0.640496	-1.07892	-1.15519	-2.40933	-0.635824	-2.91465	-0.0868149	-0.224453	-0.159077	-0.868742	0.0227814	0.0748806	0.334957	-0.819468	3.00792	4.32079	5.07937	4.92127	2.58554	1.69509	1.86287	1.3461	0.682463	-1.87471	0.993524	0.319626	1.09365	1.74449	-0.0989647	1.3968	0.602695	0.691961	0.436675	0.0966406	0.187532	1.14987	1.09062	-0.293766	0.87034	0.0935116	2.11239	4.82927	0.465471
P30041	Peroxiredoxin-6	PRDX6	3.80543	3.96653	4.11145	3.92556	3.92535	3.63383	3.78187	3.62275	3.77578	3.70966	2.9062	2.15374	3.57104	3.56246	3.4562	3.64657	3.43423	3.61293	5.17947	5.65628	5.92827	6.17302	4.49176	4.47761	4.66352	4.58111	3.63698	3.46249	3.17299	3.20741	3.17066	2.81993	1.81868	1.62897	1.61035	1.2676	1.0654	1.11518	1.35055	2.02792	2.11151	2.21654	3.27164	3.55536	3.87336	6.04061	2.88738
Q9NUU7	ATP-dependent RNA helicase DDX19A	DDX19A	-3.86196	-3.81865	-2.23113	-3.40966	-2.92105	NaN	NaN	-2.87766	NaN	NaN	NaN	NaN	NaN	NaN	NaN	NaN	NaN	NaN	-3.14362	-3.08978	-2.07697	-2.96345	-1.22559	-1.4087	-1.05983	-2.06227	-1.92724	-3.18875	-2.88764	NaN	-2.60065	NaN	NaN	-2.60917	NaN	NaN	NaN	NaN	-2.66254	NaN	-1.83544	-1.97916	-2.36927	-1.68935	-2.10166	-2.34099	-1.239
P09960	Leukotriene A-4 hydrolase	LTA4H	2.00211	2.32865	2.36942	2.43408	2.13681	2.2286	2.3125	2.4957	2.22992	2.47925	-1.20315	NaN	2.43981	2.36889	2.42729	2.67837	1.4071	2.0188	3.74384	3.89662	3.92101	4.12537	2.28326	2.54537	2.58512	2.24076	0.991375	1.86264	1.50987	1.45524	1.74414	-0.104263	0.549257	-1.31804	0.789576	-1.85137	-0.750304	NaN	0.443382	1.08867	0.74931	0.548746	1.3245	3.23667	3.12875	3.58745	3.15237
Q8NBS3	Solute carrier family 4 member 11	SLC4A11	-2.18177	-4.53713	-1.66093	-2.26309	-1.98803	-2.38501	NaN	0.0622063	NaN	-0.0126343	-2.79148	0.551285	0.147673	-1.05468	0.583706	-2.14657	-1.11201	-1.29466	2.20103	3.55086	4.42616	4.29288	1.23253	0.831621	0.67458	0.273996	NaN	-1.72963	-2.16984	-2.13926	-1.90342	0.333921	-2.56172	-1.95567	-3.75215	NaN	NaN	-0.00145245	-0.556299	-2.31826	1.70879	-3.31971	-0.398565	-1.94331	1.25652	3.64337	0.513784
Q15075	Early endosome antigen 1	EEA1	1.15062	1.52947	1.36385	1.91797	0.917998	1.16816	1.58434	1.73465	0.878117	1.5482	1.4437	NaN	0.681627	0.361012	0.936954	1.15815	-0.203032	0.176124	0.0421524	-0.0491133	-0.140366	0.152223	1.35169	1.1563	1.30489	0.933931	1.5731	1.80843	2.00899	2.17443	1.79661	-0.229013	1.99453	1.88339	1.68514	1.55065	0.932715	1.2655	0.703283	1.36818	1.00943	0.354769	0.792273	-0.626129	0.118232	1.01303	-0.158834
Q06323	Proteasome activator complex subunit 1	PSME1	2.89634	2.99839	3.07954	3.02573	2.6193	2.67076	2.77289	2.86951	2.49039	2.57451	1.62122	0.917561	2.6608	2.79579	2.74137	2.86259	1.51821	2.3341	3.78646	4.34736	4.79531	4.58816	3.3368	3.68291	3.74804	3.56448	2.98335	2.95554	2.73387	2.67377	2.58374	2.13338	1.07653	1.47096	0.201162	-2.16583	0.239347	-0.137834	-1.40659	0.784708	0.569336	-0.58511	1.77505	1.97511	2.74999	4.71677	3.97288
Q7L014	Probable ATP-dependent RNA helicase DDX46	DDX46	-3.11165	-5.3928	-0.653296	-2.0692	-2.91794	0.321774	-0.315935	0.744228	NaN	0.616873	1.29704	0.401205	NaN	NaN	NaN	-0.202572	NaN	-2.24986	-1.7444	-1.7519	0.324036	0.292132	2.43701	1.74792	0.291992	-0.0440769	-3.62351	NaN	-1.28461	0.880564	NaN	-1.33953	1.09599	0.685792	-1.32701	0.888493	1.50659	1.39679	NaN	0.508873	-1.27278	-0.536076	NaN	0.310507	-1.74858	0.551668	2.23195
P12268	Inosine-5'-monophosphate dehydrogenase 2	IMPDH2	-0.252866	-1.65178	-0.199321	-0.0282669	0.246528	-0.28091	-2.15186	0.161106	-1.87358	0.665867	0.75363	0.0928364	1.57881	1.52105	1.68258	1.97363	2.02805	1.57417	0.0617561	-0.492116	0.405367	-0.336232	1.58346	1.27956	1.09444	0.58814	-0.367691	-0.0958576	-0.0529852	-1.86003	0.317644	-1.11074	0.492058	0.800492	0.677067	0.654259	0.932088	0.917169	1.73704	2.15511	2.46923	2.32199	1.95774	1.12687	0.0699186	-0.82567	1.18172
P51858	Hepatoma-derived growth factor	HDGF	1.2055	1.75143	2.89432	1.78915	0.115529	1.49844	1.14871	2.69905	-2.55327	1.04121	-0.522961	-0.252708	-0.343729	0.15642	-0.124556	-0.0313969	0.860437	2.66979	2.64383	2.76411	3.13684	2.67425	4.02217	4.29839	4.12022	3.66884	2.2612	2.51662	1.75166	2.32664	2.17323	1.10151	1.16635	-0.277932	NaN	-0.209866	-0.234954	0.928384	NaN	0.422207	-0.871569	-2.39587	1.18181	0.415346	0.708554	3.04197	4.22058
P52789	Hexokinase-2	HK2	0.225474	0.465943	0.601472	0.76342	0.526725	0.87347	0.444029	0.852694	1.42497	1.24121	NaN	-1.33054	0.442522	1.19625	1.31462	1.21079	0.0174389	1.11386	0.370682	0.132466	1.70219	1.60445	0.974348	0.0219345	0.119783	0.720806	-0.737391	0.0572643	-0.158502	0.0474586	-0.0183411	-2.85315	-1.89305	-1.18968	-0.266905	-1.95708	-1.85412	-1.84882	-2.32402	-2.18874	-1.14339	-2.35598	NaN	0.52249	-1.3361	2.16713	1.79543
O43837	Isocitrate dehydrogenase [NAD] subunit beta, mitochondrial	IDH3B	NaN	-2.94559	NaN	NaN	NaN	2.08398	-2.20532	-2.47676	-1.68052	NaN	0.283344	-0.460112	NaN	NaN	NaN	NaN	NaN	NaN	2.85588	4.02834	4.49592	4.32814	0.271091	-0.116055	-1.05486	-1.60868	NaN	1.34093	-0.887547	-1.52996	NaN	NaN	-0.956049	0.322459	0.176216	-0.922281	-0.80022	-1.39113	0.939629	0.572399	NaN	NaN	-0.830757	-1.44408	0.957911	3.67607	0.150141
P11310	Medium-chain specific acyl-CoA dehydrogenase, mitochondrial	ACADM	-0.505517	-1.3902	-2.54418	NaN	-1.5265	NaN	-2.18393	-3.27583	-1.09276	NaN	-1.48664	2.71614	NaN	-1.41885	-2.0413	NaN	-3.02206	-1.06475	3.04594	4.11807	4.84977	4.786	2.62758	2.20307	2.24676	1.16276	-0.323421	0.303722	-1.46186	-2.20963	-0.126917	-2.38934	NaN	-2.88712	-1.72361	NaN	-1.43343	-2.29263	-2.17548	-2.56815	-1.61545	-2.6754	NaN	0.157738	2.41616	5.12522	0.253841
Q9BSJ8	Extended synaptotagmin-1	ESYT1	0.396525	1.21151	0.803615	0.993586	0.271064	-0.832392	0.0969982	0.231043	-0.299408	-0.503368	2.68434	1.21729	-1.139	-1.34388	0.956083	-0.0614395	-1.314	0.871251	0.277954	1.52592	2.7971	2.69523	2.33039	1.62063	2.0391	1.459	0.710556	-0.0248814	-0.35818	0.123693	0.199827	0.981247	1.60133	1.54745	1.26267	1.44244	1.65382	1.78986	-0.309549	0.478085	-1.38562	0.761986	-1.04336	0.412409	-0.847062	2.71112	1.6432
Q9NZ08	Endoplasmic reticulum aminopeptidase 1	ERAP1	-4.84501	-1.19731	-3.16815	-4.54924	-2.1084	-2.4136	NaN	NaN	-2.72803	-1.83805	-1.46732	-1.72649	-1.75076	-0.934364	-1.07943	-1.76334	NaN	-1.16186	-2.41015	-1.65608	-0.0558243	-0.235578	0.4067	1.34619	0.602388	-0.933001	-1.196	-2.71716	-1.52641	-2.69297	NaN	NaN	NaN	-1.43949	NaN	NaN	NaN	-2.04382	NaN	NaN	NaN	-1.65585	NaN	NaN	NaN	-0.324781	2.07979
P40121	Macrophage-capping protein	CAPG	2.40041	2.46529	2.46609	2.30441	2.04963	1.92573	1.98346	1.49753	1.69388	2.24745	-0.091589	0.565035	2.36051	1.9663	2.07242	2.23277	2.34208	2.01286	2.08617	1.64361	0.780018	1.33313	5.38088	5.59835	5.42443	5.22954	4.23802	4.11651	3.73845	3.11408	2.94833	2.26677	0.974937	1.29035	0.334682	0.246973	0.0235968	NaN	-1.07051	0.177814	-1.56915	0.0673466	1.08319	0.394415	-0.295459	1.59139	6.79334
Q14254	Flotillin-2	FLOT2	1.59735	1.36737	1.14956	1.835	1.46324	1.26612	2.29514	1.61569	0.26417	1.88284	0.665718	0.450895	0.724941	0.923496	0.0257511	0.860075	0.838602	1.04655	0.863752	-0.163512	-1.00246	-1.17507	2.00074	1.53111	1.03984	0.158501	1.1502	1.6615	1.65938	1.08445	2.43601	1.93445	1.72198	1.45471	0.852411	1.42106	1.48317	1.07912	0.603321	1.46694	1.42249	-3.34801	0.151642	0.0257301	-0.185178	-0.211979	1.49499
Q9UHB9	Signal recognition particle subunit SRP68	SRP68	-0.253453	-0.149045	-0.0779333	-0.133995	0.42611	0.155497	1.64275	0.127024	0.59831	-2.18151	NaN	9.37221	-1.62213	-2.09651	0.00475883	-1.9814	-3.50931	-1.08808	-1.99935	-2.68026	-0.311981	-0.77671	1.54016	0.501398	0.231556	-0.52372	NaN	NaN	-1.64361	0.0558567	-0.99464	1.1319	-0.295212	-2.06532	-0.798826	-0.17984	-0.415645	0.360684	-1.11182	-0.0540295	1.11769	-2.02013	0.412546	-0.0988789	-2.35512	0.472792	0.919336
P17844	Probable ATP-dependent RNA helicase DDX5	DDX5	-0.419156	0.888818	0.61946	0.412619	0.201991	-0.142815	-0.252983	-0.722803	-0.287012	0.27182	-1.5325	0.0581169	-2.36383	2.16434	2.18914	NaN	-2.47556	2.33609	1.08422	1.13927	1.669	1.96975	4.01888	4.68049	4.11281	3.97498	0.310257	1.80342	1.3908	0.766176	1.17238	1.5405	-0.0253105	0.643044	1.11664	-0.537357	-1.42771	0.121249	-0.121778	NaN	-2.41234	-0.0674763	1.82023	0.218685	-2.14614	2.20596	2.79382
Q16698	2,4-dienoyl-CoA reductase [(3E)-enoyl-CoA-producing], mitochondrial	DECR1	1.37654	1.654	1.54944	1.20592	0.950953	0.433693	0.598249	-0.426905	-1.47206	-0.997446	NaN	NaN	-2.05461	NaN	-3.64212	-0.769651	-1.19043	-0.76508	2.9149	4.16236	4.9008	4.92593	1.89031	1.39754	1.02264	0.711494	-0.707121	NaN	-3.45305	-2.42677	NaN	1.70746	-3.41635	-1.97361	NaN	-1.95084	NaN	NaN	1.33937	-1.78589	-1.55587	0.817936	-2.48361	-1.84012	1.63422	4.81082	-0.390017
Q9NVE7	4'-phosphopantetheine phosphatase	PANK4	-0.0848455	0.416121	0.596629	1.05873	0.554564	0.0875015	0.48807	-0.288731	-0.0751343	0.543015	-1.6775	0.830969	0.686266	1.26887	-0.123852	-0.328215	-0.886251	0.624225	-0.938097	-0.585862	0.171444	0.290181	0.903189	0.297598	0.378248	0.0423355	0.0510845	0.638823	1.02832	2.37091	1.6549	1.83951	2.06979	1.11657	0.890711	-0.274508	-0.898475	0.613172	-0.789419	0.0932789	0.918724	0.690514	-0.728523	1.3265	0.674064	0.367254	2.2287
Q9UMD9	Collagen alpha-1(XVII) chain	COL17A1	-2.53249	-0.829021	0.740039	-0.191145	-0.184936	0.846462	-1.77098	-1.55243	0.676067	1.22483	2.39058	1.9057	0.166908	0.0632801	0.97204	1.45901	-1.87142	-1.11015	-0.26564	-1.68507	-1.18924	-1.36121	3.17745	4.10148	4.07475	4.05149	3.80688	3.16251	1.86959	1.48015	1.92542	0.273106	2.5175	2.46804	2.40026	2.47782	2.49762	2.71278	0.882645	1.3565	-1.62829	1.68261	-0.757252	1.16177	-0.340499	0.773748	-1.59502
Q5T5P2	Sickle tail protein homolog	KIAA1217	1.59147	1.50457	1.88819	2.25458	1.74105	1.35274	1.52928	1.99572	0.303076	1.5321	-0.0395222	1.47843	-0.236393	-0.607655	-0.165327	-0.25108	-0.234095	-0.522553	-0.971052	-0.647252	0.611786	0.347741	2.41797	2.47227	2.12276	1.67406	1.14612	1.78361	1.85733	1.65936	1.22352	1.12438	NaN	1.75984	NaN	-1.94191	-3.70316	-2.03008	-0.780819	-0.741302	0.679556	-0.508896	-0.803881	-1.01107	NaN	1.4655	1.12318
Q9UJ70	N-acetyl-D-glucosamine kinase	NAGK	0.977506	0.42942	1.30609	0.860563	0.786702	1.30651	0.852747	0.18413	0.679617	0.73579	2.04251	2.0049	0.573929	0.994492	0.650383	-3.18171	-0.690271	-0.671168	0.240417	0.848397	1.06452	0.790263	2.80041	2.17336	1.96476	1.70289	0.903156	1.76927	1.52319	1.5045	1.53875	1.28973	-0.743641	-0.601144	NaN	0.79001	1.30564	-0.64116	2.74029	-1.74228	0.0459213	0.131897	-0.906744	0.513697	1.91246	0.951014	4.89335
Q15019	Septin-2	SEPTIN2	3.12995	3.19265	3.26376	3.00651	2.6331	2.82528	2.49922	2.19608	1.9518	2.17643	1.32584	-0.232809	1.55496	1.73503	1.4665	1.92213	1.83469	1.73613	2.7957	2.9836	3.66707	3.55291	2.99874	3.15908	2.9847	2.82117	1.89537	2.27695	1.59169	1.51268	1.57456	1.45556	1.28224	0.305076	1.67771	1.27877	0.227107	0.06532	0.326317	0.397757	0.0911751	0.89938	1.99785	1.94643	2.02611	3.38957	2.5279
Q8TDB4	Protein MGARP	MGARP	3.76292	4.10146	3.99809	3.75024	3.67983	3.19737	3.45605	3.00731	2.63967	2.63577	0.759607	-0.185146	2.50014	2.17413	2.28828	1.8543	1.39266	1.68259	4.94932	6.04689	6.52624	6.40598	4.52604	4.30561	4.1211	3.7032	2.88422	2.95853	2.80916	1.27475	2.299	-0.170237	0.483799	1.42304	0.479652	0.180174	-1.95211	-1.45006	-2.0617	-2.60999	-2.60087	-0.90881	1.68805	1.6049	3.53887	5.8779	4.22756
Q15436	Protein transport protein Sec23A	SEC23A	1.06978	1.18101	1.29337	1.07922	1.59126	0.739853	1.45586	1.01561	1.71627	1.35451	-1.25103	1.55347	0.549639	0.909517	1.12347	1.53216	0.636063	1.03555	0.686577	0.50241	0.845364	1.13041	1.95759	1.58662	2.5598	2.17054	0.096777	0.509863	1.00311	1.33397	1.35074	1.06299	1.08249	1.05505	1.11762	0.883133	1.38724	0.763364	1.34049	1.29739	-0.789753	0.991251	1.24598	-0.566347	-0.847007	0.894398	2.55946
P23526	Adenosylhomocysteinase	AHCY	3.15606	3.20408	2.97286	2.6667	2.69704	2.69986	2.63919	2.30767	2.43853	2.16845	0.312126	1.21015	2.4495	2.28781	1.88523	2.12933	1.86057	2.02911	3.54121	4.18058	4.28029	4.27055	5.03594	4.57703	4.44725	4.20155	3.47902	3.65757	3.08215	2.68046	2.53794	2.13132	1.33311	1.61136	1.50939	0.488941	0.554147	1.30297	0.969513	0.125093	0.52124	NaN	1.27205	2.17107	2.12882	3.90285	1.74842
P39023	Large ribosomal subunit protein uL3	RPL3	2.63393	2.87617	2.84432	2.13288	2.42732	2.00387	1.8703	1.48614	2.35965	1.43643	0.821634	0.861038	0.235037	0.911989	0.388409	0.490892	1.67623	0.537612	2.33737	3.2535	3.72586	3.55406	5.00577	4.96123	4.49298	4.00264	3.35394	3.23692	2.66848	2.24088	1.66588	0.935619	-0.0508385	0.914678	0.440519	0.823248	0.884082	0.835155	1.45699	0.759483	0.419912	1.49052	1.52806	0.674421	1.24544	3.53964	3.5777
O60264	SWI/SNF-related matrix-associated actin-dependent regulator of chromatin subfamily A member 5	SMARCA5	0.338931	0.41817	0.2823	-1.25137	-1.24654	1.25342	-1.77127	0.965734	-1.44687	1.15419	-1.90062	1.57042	0.971195	0.892542	1.41261	0.309404	-4.38765	1.03507	-1.76825	0.716498	0.973085	1.34837	2.10266	1.7565	1.61018	0.262846	-0.149818	-2.10497	-0.507445	-0.638565	-2.25338	0.205215	1.56882	-0.343579	NaN	0.340368	0.867671	1.29758	0.606428	NaN	NaN	0.625509	1.21527	NaN	0.26183	1.54431	2.18731
Q02878	Large ribosomal subunit protein eL6	RPL6	3.98396	3.82894	3.67158	3.67605	3.50662	3.74906	3.72379	3.1152	2.80135	2.7385	2.76198	1.96423	2.44222	2.41799	2.25041	2.38567	2.20744	2.17158	3.32787	3.87406	4.44903	4.4839	5.65334	5.72581	5.36493	4.99907	4.32762	4.10309	3.81907	3.74504	3.73064	3.84201	2.88282	2.74785	2.49511	2.38658	2.22855	2.80602	2.04874	1.85779	1.49612	1.76565	1.86443	1.65293	2.6319	4.62811	3.3958
Q05655	Protein kinase C delta type	PRKCD	-2.03916	-2.10538	-1.58375	-1.55332	-0.616107	-1.79941	-1.42382	-0.558407	NaN	-1.5446	-1.7058	NaN	-0.71294	-0.724651	-0.86982	-1.20589	NaN	-1.33181	-1.07924	-0.906947	0.52092	0.794635	0.0723019	-0.362545	-1.68365	-0.224016	0.571445	NaN	-1.61783	-2.66973	-0.758377	-0.993509	-2.23897	0.385814	-1.40901	NaN	-0.862185	NaN	NaN	NaN	0.0146828	-0.264538	-1.39534	-1.11014	-2.2762	0.828745	2.70873
P23786	Carnitine O-palmitoyltransferase 2, mitochondrial	CPT2	0.101237	0.0135927	0.0981569	-0.662251	-0.511888	-0.0590458	0.416887	-3.396	NaN	-0.357269	-0.304386	0.0486851	-0.277552	0.0461006	0.4326	0.449444	-0.439369	0.173076	0.993427	2.22131	2.81665	2.76345	1.25376	0.78899	0.575357	-0.699741	-0.328598	1.10042	0.943151	0.528297	0.765415	1.31694	-0.641523	1.10722	0.659122	0.604441	0.742806	0.984994	0.777641	0.958797	-0.0668621	-0.0562973	0.542053	-0.0532303	1.39388	2.78243	-0.159052
P10412	Histone H1.4	H1-4	0.612441	1.2702	-0.824491	NaN	-0.677619	-0.777275	NaN	NaN	NaN	NaN	-2.96322	-2.44734	NaN	NaN	NaN	NaN	NaN	NaN	-0.240816	0.57779	1.32183	1.6467	2.7537	2.22001	1.65626	0.561659	-1.3673	-0.632362	-1.71266	-2.83665	NaN	NaN	NaN	NaN	NaN	NaN	NaN	NaN	NaN	NaN	NaN	NaN	NaN	NaN	-4.05567	-0.548124	NaN
P61106	Ras-related protein Rab-14	RAB14	1.77073	1.70046	1.99541	1.56099	1.00737	0.976204	0.777941	0.960424	0.46883	0.529222	0.786966	2.89605	0.175522	0.491539	0.0880852	0.918051	0.790155	1.42018	2.15645	2.64861	3.35081	3.39536	4.55985	4.26579	4.15066	3.56746	2.67213	2.1265	2.15199	1.67547	1.45034	1.79558	-0.779373	1.13821	0.0684204	-0.110823	-0.92417	-2.10592	-1.35921	-0.71076	1.3638	-1.37111	0.649519	0.627157	0.982436	3.94849	5.03284
O43396	Thioredoxin-like protein 1	TXNL1	1.1022	0.897071	0.894462	0.609432	1.26631	0.240183	-0.436678	0.983747	1.08627	0.18162	-0.104305	0.224627	0.841696	1.03962	0.74124	0.79907	-0.111887	0.0400953	1.20148	1.58357	1.60513	1.75582	2.60269	2.56089	2.75466	2.29107	0.41362	0.451118	1.11205	-1.4891	1.40766	1.12104	NaN	-0.606132	-0.071701	0.533089	1.74478	0.317573	0.0222492	0.24511	-0.795263	1.43015	1.02512	1.01113	-0.185004	1.89125	3.61054
Q92945	Far upstream element-binding protein 2	KHSRP	0.447181	0.707671	0.123166	-0.728792	0.403693	0.291851	0.673506	0.116272	-2.281	0.181131	-0.863073	-1.9685	-0.974253	-2.91472	-3.44621	-3.46225	-0.0128365	-1.3266	-0.218813	0.138324	1.19431	1.3192	3.34628	3.12237	2.67962	1.80614	-0.40205	0.332525	-0.469642	0.157589	-0.110764	1.09244	-3.6824	-0.46828	-1.32541	-1.89113	-1.62192	-1.47811	-1.66251	NaN	-0.34778	NaN	-3.34724	NaN	-2.77006	1.67285	0.655008
A0AVT1	Ubiquitin-like modifier-activating enzyme 6	UBA6	-2.11092	-0.684978	-1.27503	0.120127	-0.727328	-1.20553	0.378923	-0.327477	-1.1123	-0.204359	1.31489	1.81085	-2.45438	-1.12787	-0.982946	-1.14778	0.21986	-0.819205	-1.75868	-2.58167	0.559624	0.749858	1.48518	1.62956	1.60882	1.43816	1.63144	-0.555639	-2.79176	0.0828476	0.0111446	0.339405	-1.05196	1.19744	1.04919	1.70761	2.02239	1.70096	2.33237	-2.74909	-1.83334	1.84241	NaN	0.423964	-1.02409	1.25988	3.60655
P28838	Cytosol aminopeptidase	LAP3	1.4559	1.80899	1.59155	1.63691	1.115	1.03702	1.30428	0.628952	1.37096	1.04405	1.39971	1.96248	0.716108	0.964651	1.15183	1.61634	0.709114	0.586232	3.03577	3.88171	4.39825	4.37149	2.66986	3.05946	3.13263	3.09008	1.78329	1.83812	0.923356	0.929365	0.881929	0.986664	-1.92082	1.68756	-0.00408173	1.68229	1.14605	1.24325	-1.0514	-0.979612	-1.26075	NaN	-0.285049	-2.72336	0.727166	3.68938	0.674068
P30876	DNA-directed RNA polymerase II subunit RPB2	POLR2B	-0.36235	-2.18517	NaN	-0.38516	0.876204	0.214323	0.116159	1.06342	0.944998	0.607023	NaN	-0.750685	0.664885	0.934006	0.457558	0.928888	0.179516	0.490487	-1.69898	-3.01287	-0.00734901	-0.869636	0.966738	0.737749	-0.402225	-0.173704	-0.968149	NaN	-0.6872	0.646172	0.776192	-0.813313	0.102831	0.522162	1.13737	0.721678	0.882653	0.940207	1.2803	0.895077	0.761494	0.666605	0.838938	-0.633661	NaN	-0.384169	1.32292
P30044	Peroxiredoxin-5, mitochondrial	PRDX5	3.2015	3.47546	3.61089	3.56898	3.46298	3.16389	3.31305	3.25984	3.14517	3.19396	2.63848	2.82121	3.07336	2.86718	2.81367	2.61065	2.56593	2.75126	5.18168	5.56526	5.86944	6.15735	5.02277	5.42211	5.56415	5.43603	4.33306	4.31427	3.89168	3.82312	3.68039	1.90972	2.52562	2.76157	2.41764	2.31858	2.10522	1.72268	1.91374	1.78408	1.60028	2.66184	3.00926	3.10094	3.7042	5.99068	2.40233
O00148	ATP-dependent RNA helicase DDX39A	DDX39A	NaN	NaN	NaN	NaN	NaN	NaN	NaN	NaN	NaN	NaN	NaN	NaN	NaN	NaN	NaN	NaN	NaN	NaN	NaN	NaN	-2.68148	-2.95165	-1.14361	-0.631115	-1.16719	-1.7998	-3.11694	NaN	NaN	NaN	NaN	-3.53689	NaN	NaN	NaN	NaN	NaN	NaN	-2.62573	NaN	NaN	NaN	NaN	NaN	NaN	-2.46651	-0.00673294
P42167	Lamina-associated polypeptide 2, isoforms beta/gamma	TMPO	2.67716	3.36676	3.32194	3.33034	3.48582	2.55437	2.71211	2.8449	3.30725	2.22181	1.04455	1.68851	2.75396	2.71265	2.83018	2.61441	2.13871	3.63579	1.61209	2.12961	1.70625	1.47363	3.13626	2.78311	2.14127	1.86793	2.21888	2.43234	2.59312	2.72456	2.56968	1.82836	3.54887	2.47586	2.07028	2.19775	1.91578	1.9133	2.3105	2.2841	1.36405	2.34454	1.39312	2.43382	2.58034	1.53146	0.158211
P62805	Histone H4	H4C1;H4C11;H4C12;H4C13;H4C14;H4C15;H4C16;H4C2;H4C3;H4C4;H4C5;H4C6;H4C8;H4C9	8.46739	8.66758	8.54142	7.93919	7.88464	7.9821	7.75622	7.254	7.39936	7.36468	5.78761	5.10045	7.2591	7.23273	6.88178	7.01828	7.00155	7.01814	7.93176	8.45396	8.91008	8.96839	9.87258	9.38554	8.7735	8.0711	7.54634	7.84987	7.62058	7.50483	7.29869	6.27245	6.7321	6.25098	5.48915	5.32903	5.19465	4.96499	6.40768	6.02173	6.09437	6.41588	7.06738	6.81166	7.29064	8.79597	8.27989
Q9NUQ9	CYFIP-related Rac1 interactor B	CYRIB	2.16302	2.0225	2.48126	3.31058	2.56849	2.07054	2.6697	3.35985	2.53133	3.15561	-0.504366	1.45047	2.99274	2.80123	3.06982	2.91223	2.25531	-1.60277	1.8938	1.52785	0.907879	0.79	0.341185	-0.152107	-1.82368	0.105843	0.931664	3.03396	2.96676	2.94356	2.99405	1.95398	2.72274	2.80879	2.86135	2.3951	2.37442	2.96647	1.67876	2.33305	2.46391	2.62691	1.95066	1.81949	NaN	1.04213	2.83443
P63241	Eukaryotic translation initiation factor 5A-1	EIF5A	2.92238	2.92666	3.04685	2.80575	2.70633	2.46165	2.54578	2.34935	2.19398	2.48202	1.21046	0.173595	2.34809	2.28432	2.27104	2.20662	1.71662	1.99835	3.41997	3.53113	3.42676	3.58696	4.63874	4.55951	4.3837	4.06097	3.22018	3.5239	3.08006	2.90298	2.60796	2.08889	0.769711	1.04812	0.583181	-0.246391	-1.47177	-2.41898	-1.18313	-0.0902214	-1.71852	-0.47925	1.14055	1.30634	1.58287	3.31549	5.40786
P07476	Involucrin	IVL	-0.0555506	-0.0522699	0.855666	0.373613	0.755067	1.18798	1.59245	1.09698	1.33022	1.34529	1.81092	0.496138	2.20925	1.57669	1.66639	1.86837	1.92902	1.92623	0.0159893	-0.750663	-0.246498	-1.65131	0.284382	0.320986	0.236622	0.428112	0.216473	1.74529	2.66295	2.47142	2.3492	5.30217	1.23137	1.79497	1.60576	0.842258	1.09565	0.949756	1.45832	0.95063	1.23067	1.67447	1.41794	1.5347	0.432933	-2.28069	-0.959278
P01859	Immunoglobulin heavy constant gamma 2	IGHG2	5.88551	5.73867	5.86319	5.98391	6.01194	6.0707	6.20054	6.53707	6.92304	7.23037	6.95236	6.74525	7.50932	7.73087	7.64054	7.76654	7.87217	7.65251	6.65364	6.17253	4.88298	4.15628	4.19928	3.71888	4.02831	5.03208	6.3465	6.72195	7.0343	7.25064	7.27019	7.05728	7.88374	7.67789	7.42222	7.38514	7.14233	6.88191	7.13807	6.9792	6.73207	6.8927	7.32266	7.73262	7.50955	4.01648	2.96338
P55011	Solute carrier family 12 member 2	SLC12A2	0.584817	0.438912	-0.731387	-0.747261	0.695672	1.42567	1.30945	-1.24745	-0.0997677	-1.93618	-0.215761	-0.0938663	-0.73192	-1.0373	-2.96784	0.550766	-1.12329	0.945069	0.0172138	-3.04155	-0.454685	-0.855453	-0.246771	-0.720781	-0.100342	-0.832817	-2.66272	-0.515738	0.254416	-0.204416	-1.28801	0.578379	-0.0229683	1.40624	-0.425516	1.48112	1.53043	-0.26554	0.6635	1.19289	-0.332813	0.466419	NaN	-0.746614	NaN	0.855188	1.98885
Q1KMD3	Heterogeneous nuclear ribonucleoprotein U-like protein 2	HNRNPUL2	1.61138	1.92882	-1.50811	-0.597095	-2.24448	-2.0773	-1.9333	NaN	NaN	NaN	NaN	NaN	NaN	NaN	NaN	-2.20607	NaN	NaN	1.86409	2.50222	2.55756	2.31209	3.79545	3.34414	2.67157	1.88571	-0.438675	2.07924	-0.518203	NaN	-2.08232	NaN	0.319931	NaN	-0.225931	-2.12631	NaN	-1.25137	0.167194	0.46183	NaN	NaN	NaN	-2.08711	1.97452	2.18128	3.08981
O75306	NADH dehydrogenase [ubiquinone] iron-sulfur protein 2, mitochondrial	NDUFS2	0.93418	0.748176	0.997813	0.560873	1.25249	1.27924	0.654909	1.39258	0.776546	0.926966	1.97946	1.47897	0.524532	0.449587	0.743235	-1.35546	-0.286242	-0.247188	2.66709	3.6733	4.46264	4.47269	2.08227	1.9887	1.73196	1.70454	0.94976	-0.788067	0.909343	-0.0333576	0.215443	0.163906	0.790302	1.22484	1.03013	0.643408	-1.78035	0.946372	2.19219	1.29618	1.5333	1.89404	0.810766	0.297523	1.63547	4.39104	1.51713
P54886	Delta-1-pyrroline-5-carboxylate synthase	ALDH18A1	0.51407	-0.183517	2.09434	1.66066	0.419627	0.0818081	-1.54114	1.60151	-0.642391	1.57116	0.195143	1.54301	-2.05029	-0.515781	-2.78578	0.437393	-0.455963	-3.70166	0.345974	1.67445	2.49328	2.38291	1.23815	1.15839	0.576649	0.696566	0.523779	-0.120749	-0.493358	0.228188	NaN	-1.76086	-3.36491	-3.14632	-0.373159	-0.938923	-0.498351	-0.95979	NaN	-0.406435	1.23999	-0.668385	0.312872	-1.76101	-1.79015	2.57091	0.0284367
Q9H6R3	Acyl-CoA synthetase short-chain family member 3, mitochondrial	ACSS3	-1.0998	-0.478995	-2.299	-4.03098	-3.53975	-2.64278	-3.67804	-0.871185	0.330938	NaN	-1.55443	-0.979387	-0.227991	-0.799459	-0.128952	0.00822639	-3.55454	-3.2371	2.1815	3.186	3.79094	3.60619	-0.848373	-3.12069	-1.68292	NaN	-3.49862	-2.1027	-2.03303	-0.712255	-0.979647	-2.46007	-2.01489	-0.698705	-1.66738	-1.93201	-1.97889	-0.318128	-0.642651	0.118824	-3.2357	-0.315248	-1.86963	-1.01125	-0.24142	2.65997	-3.00521
Q9P2R3	Rabankyrin-5	ANKFY1	0.049571	-0.212987	0.0366259	-0.845005	-0.2604	-0.885933	-0.201609	-1.52736	-0.906992	-3.55987	NaN	-3.14679	-2.13204	-0.641436	NaN	-3.19273	-0.317499	0.40533	-2.92126	1.28103	0.145029	0.159825	0.218197	-0.00249863	0.915318	0.460337	-5.2792	-2.77741	NaN	NaN	-1.09175	-1.32072	-0.195734	NaN	NaN	NaN	NaN	NaN	-0.929787	-1.33665	-1.18739	-0.874319	NaN	-2.32192	NaN	-0.696688	1.62105
O75694	Nuclear pore complex protein Nup155	NUP155	-2.0165	-1.66602	-1.27474	-0.217201	-0.571851	1.02831	-0.329268	-0.519732	-0.932882	-0.196451	0.196995	0.650881	-1.56215	-3.37112	NaN	-0.43408	1.36652	-3.37732	-2.51992	NaN	-1.71367	-1.98324	1.22416	0.809671	0.553938	-1.43457	-2.11688	-1.58416	-0.458224	NaN	-1.36266	-0.704903	-2.89468	NaN	0.39533	0.287029	-2.53781	1.18216	0.453568	NaN	NaN	1.24338	-2.5113	-0.542973	-1.74726	-0.997766	1.17413
P48147	Prolyl endopeptidase	PREP	1.08181	1.16041	1.10279	0.768879	0.611913	0.891979	1.12433	0.588932	1.00711	1.16301	-0.426428	NaN	0.278124	0.880486	1.0862	0.612753	-0.023241	0.95153	0.309378	-0.127423	-0.0465813	0.175067	0.526516	1.21855	1.31138	1.18892	1.08604	0.958429	1.19118	1.21678	1.10184	1.80914	-0.685955	-0.487281	NaN	0.679716	-3.30299	0.0879602	NaN	0.0189342	-2.00689	-1.47967	-1.20418	-0.29534	NaN	0.386572	-0.862228
Q15847	Adipogenesis regulatory factor	ADIRF	2.36725	2.06607	2.63924	2.66898	1.33223	1.05609	2.39579	2.60002	1.49922	1.48536	2.0576	1.66656	1.9609	0.933937	1.64445	1.99085	1.84354	1.23571	1.00103	0.59022	0.486721	2.52705	5.83434	6.45497	6.70699	6.12924	5.4253	5.57732	4.88923	4.72012	4.40317	2.5884	2.56377	3.86722	1.93097	1.69584	1.71495	1.5227	1.27038	0.628384	1.45594	1.28824	4.10865	-0.285255	1.6836	1.38119	2.77918
P08865	Small ribosomal subunit protein uS2	RPSA	2.83484	2.96432	2.93508	2.54033	2.73694	2.08813	2.4958	2.10548	1.86311	1.9846	0.711946	0.54858	0.609882	0.640997	0.881042	1.08679	0.0241032	-0.330876	2.4395	3.26954	4.16512	3.9775	5.14333	5.64295	5.32453	4.88151	3.58633	3.15642	3.04808	2.65393	2.42862	2.05551	1.81223	1.64468	0	0.653116	0.715634	0.309253	0.87711	0.972303	0.354671	1.05388	0.881052	0.68174	1.32313	4.33068	4.41457
O60784	Target of Myb1 membrane trafficking protein	TOM1	-1.94605	NaN	-1.36548	-1.7338	-0.751245	-1.47512	-1.00763	-2.27991	-0.32885	-0.867344	-0.925322	NaN	NaN	NaN	-0.733284	-1.96656	-3.23989	NaN	0.522053	0.693496	0.291878	-0.219136	-0.395607	-0.0518513	-1.37173	-2.8268	-2.28288	-1.437	-2.60113	-1.57077	-0.921835	-0.591953	-0.53697	-1.37098	-2.50881	-0.872267	-0.824677	-0.509536	-1.2475	-1.52362	-1.44162	0.0982018	-1.43294	-2.83826	-1.47979	-0.441473	2.68306
O00429	Dynamin-1-like protein	DNM1L	-0.377988	-0.677804	-0.380223	-0.767828	-0.409253	-0.545959	-1.88625	-1.50062	-1.7917	-3.62083	-1.45348	1.60585	-2.60299	NaN	-2.98685	-3.00913	-0.799276	-2.31955	1.05226	1.96212	2.8887	2.73129	1.20722	1.60226	1.3704	1.13529	-1.75364	-1.75939	-2.7679	-3.08352	-3.50808	-2.80928	-0.941635	-1.35698	-0.738598	-1.65883	-0.810527	-0.890731	-3.12321	-0.543142	-0.700054	-2.32637	-2.25694	-2.03682	-0.584371	2.9136	2.0484
P00966	Argininosuccinate synthase	ASS1	1.47589	1.29205	1.60095	1.60329	1.29549	1.77725	1.32856	0.995916	1.15315	1.49573	-0.36166	-0.467503	2.17613	2.03501	1.959	1.95638	0.910179	0.588748	2.39199	2.79292	3.30134	3.29342	3.27626	3.09937	2.71211	2.51867	1.06479	1.0242	0.950154	-0.606367	-1.37519	0.677366	NaN	NaN	NaN	NaN	NaN	-1.15835	NaN	-2.19042	-0.550499	1.82249	NaN	-2.77383	-1.0408	2.58797	3.91864
P06732	Creatine kinase M-type	CKM	3.07074	3.0891	3.41961	3.3849	3.33331	3.40977	3.33391	3.94726	4.18307	4.5309	3.8572	3.48968	4.97167	5.26756	5.13888	5.46719	5.28153	5.24194	4.25903	3.60201	2.2176	2.56629	2.20884	2.27183	2.16701	1.54965	1.64849	1.70635	1.69591	1.82472	1.67257	0.653683	1.04857	1.21478	0.956835	1.01582	0.844142	0.437634	0.626829	0.38208	0.129986	0.450979	0.683645	1.29622	1.26039	1.89529	2.38893
O00534	von Willebrand factor A domain-containing protein 5A	VWA5A	1.2861	1.17683	1.20248	1.42831	1.25722	1.1083	1.09448	1.14352	0.561398	1.18124	0.489269	0.201687	-0.391523	0.745422	-1.33852	-0.940891	0.100618	-0.150533	-1.07927	0.0938311	0.653379	0.59472	2.05405	2.32882	2.0872	1.88528	1.75727	1.56861	1.50614	1.57156	1.8289	1.31175	1.47197	0.59839	0.45627	1.26475	0.173209	0.767882	0.539108	-0.0790672	-0.589714	-0.842075	-1.49745	-1.66435	-1.01314	0.404631	2.88696
O75489	NADH dehydrogenase [ubiquinone] iron-sulfur protein 3, mitochondrial	NDUFS3	2.00674	2.13549	1.95777	1.957	1.88434	1.66638	1.70304	1.60264	1.89659	1.4746	0.776402	NaN	1.2771	-2.77811	1.03852	1.23364	1.48325	0.983657	2.70454	3.7112	4.5506	4.56757	1.88462	1.67987	1.44923	1.02787	0.712687	1.02984	0.988927	1.52422	1.47442	0.826376	0.722425	1.07697	0.724167	1.02282	0.855231	1.07915	1.40547	1.6312	NaN	NaN	0.982199	0.365234	1.57408	4.38273	1.57962
Q99714	3-hydroxyacyl-CoA dehydrogenase type-2	HSD17B10	2.86732	2.99118	2.92167	2.20681	2.47721	2.08935	2.28611	1.80711	1.1768	1.81534	-0.0756187	-1.31972	0.233139	0.959717	0.907621	1.24654	0.0958958	1.27533	3.23011	3.98919	4.68545	4.61995	3.30064	3.53008	3.40478	2.85928	1.95956	1.50251	0.933715	-0.0572414	0.157515	2.26391	0.831154	1.81467	0.725578	0.962862	1.8388	-0.394565	-0.0884686	-0.481499	-0.438463	-0.0593643	0.260111	1.74891	2.25164	4.7889	3.32129
Q9UHG3	Prenylcysteine oxidase 1	PCYOX1	3.09236	3.29757	3.12421	3.12602	3.22531	2.79041	2.73132	2.39341	2.49035	2.2168	2.06332	1.79762	1.73651	2.3102	2.28069	1.7777	1.37496	2.17174	2.68773	2.85507	3.42167	3.49781	3.81888	3.77155	3.43939	2.75722	2.99575	2.79692	3.08601	2.80702	2.99765	2.9205	1.89454	1.96655	1.71862	1.89194	2.08622	2.07678	2.15403	2.41666	1.89603	2.32619	2.29508	2.20686	2.71054	4.17403	3.70398
P15559	NAD(P)H dehydrogenase [quinone] 1	NQO1	4.37802	4.56478	4.65715	4.68642	4.63035	4.47794	4.67519	4.66632	4.8796	4.73172	3.37244	2.50694	4.89762	5.07392	4.97785	5.23065	4.90574	5.09315	4.72828	4.50169	4.22407	4.23727	6.92684	7.18496	7.40931	7.33731	6.77006	6.96883	6.53	6.33477	6.01777	4.03867	4.28296	3.58487	2.96243	2.07028	1.69483	0.99726	2.31406	2.45774	2.27749	2.45722	2.30462	3.07554	2.7621	3.13677	3.83857
P04899	Guanine nucleotide-binding protein G(i) subunit alpha-2	GNAI2	0.0784903	-1.09625	-0.404704	0.10684	-1.99059	-3.20342	-3.36665	0.33432	-2.39754	-2.09974	-1.27676	NaN	-0.713341	-0.864174	-0.509026	-0.912836	-3.26001	-1.51508	-1.97829	-0.587281	1.2028	1.32531	2.02306	1.80685	1.23766	0.910454	-0.801016	-1.02233	-2.17575	-0.866049	NaN	-3.1857	-2.89033	NaN	NaN	-3.06507	-1.67226	NaN	-2.97072	NaN	NaN	NaN	-1.7009	NaN	-1.20686	1.94381	2.56626
P62937	Peptidyl-prolyl cis-trans isomerase A	PPIA	5.91646	6.10702	6.01802	5.6826	5.81019	5.71159	5.6811	5.47288	5.52365	5.51927	4.4356	4.04425	5.19866	5.45048	5.12147	5.28143	4.73735	5.22571	6.77844	7.11403	7.23091	7.30188	7.71254	8.00995	7.86917	7.46749	6.26962	6.24891	5.91979	5.87835	5.71888	4.93383	4.52502	4.36846	4.1657	4.23397	3.8969	3.69141	3.6018	3.55824	3.70577	4.16317	4.70043	5.22051	5.58724	7.05096	4.23498
O75165	DnaJ homolog subfamily C member 13	DNAJC13	-1.2104	-0.879384	-1.43532	-1.05519	-1.21219	-0.992884	-0.843321	0.338472	-0.563978	0.128523	-0.251654	-1.18511	0.662363	0.45776	0.545324	0.537298	0.0386734	0.721272	-1.04845	-1.60018	-1.72557	0.440965	-0.383018	0.068882	-0.493464	-1.2762	-1.9734	-1.52195	-0.909268	-1.41321	-1.96664	-2.30827	0.204	-1.42125	0.556938	0.118708	-2.25682	-2.26229	-0.0220985	0.0386295	0.130077	0.298473	-0.225529	-0.549412	-2.38711	-0.423502	1.03724
P61158	Actin-related protein 3	ACTR3	7.22886	7.33973	7.54574	7.83091	7.3861	7.16539	7.38486	7.32251	6.85306	6.96808	6.51298	6.33476	6.32372	6.36188	6.39687	6.75154	6.44366	6.25921	6.23853	5.79317	4.06714	3.37152	4.69076	4.36156	4.97183	5.97104	7.08735	7.3001	7.26915	7.43964	7.1797	6.75174	7.01585	6.95521	6.85094	6.8109	6.77697	6.91069	6.7599	7.04777	6.87739	6.86005	7.06172	6.78084	5.15131	3.13279	4.91456
Q9UNH7	Sorting nexin-6	SNX6	0.960093	1.63373	-0.0989885	1.44314	1.38229	-0.0388317	1.49609	0.0156212	-2.04995	-0.584311	-3.23311	NaN	-0.556999	1.16671	1.05527	-0.837566	0.20566	-2.75065	-1.31822	0.099473	0.791008	0.289596	2.23464	2.22697	1.5836	1.87599	0.760824	0.00460052	0.252652	0.908878	-0.589144	0.174854	-3.27262	-0.789262	0.905436	NaN	NaN	1.02701	1.02428	-1.26767	1.2007	NaN	-1.28905	NaN	0.414968	0.386942	3.25615
P60228	Eukaryotic translation initiation factor 3 subunit E	EIF3E	0.686082	0.901467	1.22558	2.31505	0.997001	0.878761	0.464451	0.883711	0.912357	1.54903	1.73505	1.73138	1.19844	1.78253	1.3041	1.91945	1.51049	1.89071	1.15396	1.75516	2.31767	2.07472	3.34208	3.27053	2.89282	2.23281	1.86761	1.46524	1.80225	2.19169	1.5961	1.14022	1.76809	1.57992	2.70108	2.05378	2.08398	1.87385	1.14417	1.19694	1.89011	0.420029	0.381731	1.67032	1.27256	2.20392	3.52627
Q6NZI2	Caveolae-associated protein 1	CAVIN1	-0.927749	0.702987	-0.766444	NaN	-0.166379	0.136106	-0.428024	-0.763008	-1.02806	-0.126274	NaN	0.168848	NaN	0.418264	NaN	NaN	NaN	NaN	-0.716579	1.57363	2.85834	2.91718	3.88039	4.33579	3.88724	3.71215	3.13853	2.93801	2.42756	2.49322	2.57483	1.50752	-0.306042	0.294185	0.222565	-0.59094	-0.693318	-0.0526705	-0.656961	-0.570765	2.75353	NaN	0.310404	-0.820004	NaN	2.59245	4.03917
O95373	Importin-7	IPO7	5.34767	5.09338	5.31933	5.40802	5.18658	5.13123	5.28717	5.52448	5.49359	5.59501	5.10059	5.2836	5.55075	5.31711	5.26155	5.18081	5.22152	5.04005	5.45329	5.09345	3.84151	2.62996	1.9478	2.25432	3.22512	3.78311	4.35599	4.5922	4.41718	4.69665	4.83263	4.15718	4.79453	5.04934	5.34394	5.72863	5.54715	5.52431	5.59243	5.51958	5.31244	5.58149	5.71689	7.23387	6.75902	1.89449	3.15641
P13861	cAMP-dependent protein kinase type II-alpha regulatory subunit	PRKAR2A	0.439006	1.22259	1.24896	0.850559	-0.5733	0.41898	0.718479	0.398161	-0.877855	-1.1934	0.710892	0.401491	-1.17928	-1.06405	-1.58645	-1.11859	0.180065	-1.22782	-0.942762	0.728772	1.51869	1.93759	1.45324	1.4859	1.40632	0.870089	-1.57835	-1.55276	-1.54087	-1.51112	-1.3214	-0.738487	-1.39682	-1.45996	NaN	NaN	-2.12104	0.616406	-0.113653	1.98104	-1.01549	NaN	-1.31154	-0.280844	0.227902	2.2736	3.14348
P47755	F-actin-capping protein subunit alpha-2	CAPZA2	0.971578	1.64394	1.27116	-0.0598698	1.44871	1.15593	0.908016	0.910131	-0.0586891	-0.220039	-2.00013	-1.97617	-0.390697	0.161594	-0.130018	-1.13635	-1.00611	-0.376374	1.55585	1.62991	2.467	2.34201	2.67698	2.78411	2.43523	2.31236	0.986549	0.651201	0.176072	0.367876	-0.0922642	1.45827	-0.169905	-1.58475	-3.14121	NaN	0.873473	-2.22857	NaN	NaN	-2.96925	NaN	-2.66449	0.054821	-2.20188	2.56669	3.99795
O43847	Nardilysin	NRDC	-1.77435	NaN	NaN	-2.60103	-2.9178	-2.84673	-3.72834	NaN	-3.43883	-0.665022	NaN	-2.09012	-2.70492	-0.225098	-1.69272	-1.41002	-2.66169	-1.95757	NaN	NaN	-2.50756	-2.32365	0.35718	0.520735	0.425655	-0.592257	-1.48978	NaN	-1.26885	NaN	-3.03996	-0.817986	-2.86072	-4.40488	-3.24902	-1.59997	NaN	-0.529664	NaN	NaN	NaN	NaN	NaN	NaN	NaN	-2.98873	1.41822
P07358	Complement component C8 beta chain	C8B	2.29345	2.49245	2.39778	2.3546	2.56335	2.79256	3.11796	3.08698	3.71477	3.68337	2.21814	1.74068	3.63654	3.89705	3.74166	4.0449	3.45009	3.90207	4.5772	4.46601	3.62791	2.70847	1.42756	0.791229	0.731838	1.28508	2.69438	3.66501	3.8088	4.28657	4.25552	3.86084	4.38182	3.3795	3.56713	2.85489	2.61276	2.98842	3.04103	3.36388	2.94824	3.06886	4.15389	5.65117	5.78138	0.758888	-0.540171
P63151	Serine/threonine-protein phosphatase 2A 55 kDa regulatory subunit B alpha isoform	PPP2R2A	-0.725118	NaN	-3.50935	NaN	NaN	-1.56956	NaN	NaN	NaN	NaN	-0.505413	-0.283712	-1.07528	-0.0917912	-1.36193	-1.25567	-1.20691	-1.56573	-0.301941	1.11127	1.42126	0.566478	1.3936	1.57096	1.21775	1.32553	NaN	-0.784723	-1.73146	-0.747171	-1.21058	-1.70419	NaN	NaN	-1.21877	-0.40164	0.00164127	-0.159892	NaN	NaN	0.313467	NaN	-0.437801	-0.250401	-0.451404	1.12017	3.51043
P45954	Short/branched chain specific acyl-CoA dehydrogenase, mitochondrial	ACADSB	-0.937123	-0.651055	-2.00025	-1.77592	-1.9439	-3.87787	-3.38621	NaN	-1.72095	NaN	NaN	-1.22621	NaN	-3.15435	NaN	NaN	NaN	-1.35639	1.16825	3.09515	3.77399	3.61215	1.6115	0.968208	0.452974	-0.664877	-2.84493	-3.77905	-2.56774	NaN	-1.38093	0.257551	0.114428	-0.510455	NaN	-1.50311	-0.38272	-2.39109	NaN	-1.88211	NaN	NaN	NaN	-2.25904	0.418639	3.2708	1.19956
O15523	ATP-dependent RNA helicase DDX3Y	DDX3Y	NaN	-2.59627	NaN	-2.77381	-2.70077	NaN	-2.73189	NaN	-2.72511	NaN	0.671366	1.39038	NaN	NaN	NaN	NaN	NaN	NaN	-2.91226	-2.34179	-1.6966	-2.16716	NaN	NaN	-1.54183	-0.426134	-0.384747	NaN	NaN	NaN	-2.94152	NaN	NaN	0.357869	0.193432	1.77929	1.94796	2.06445	-1.84395	-0.909683	NaN	-1.90077	-2.36699	NaN	NaN	NaN	-1.91731
P08603	Complement factor H	CFH	4.15119	4.48811	4.65454	4.85137	4.97911	5.05529	5.37816	5.69536	6.30006	6.25245	4.82019	3.78882	6.27544	6.53136	6.17059	6.5089	5.94242	6.18964	5.60721	5.27936	3.89417	3.32427	2.08912	1.66855	1.91551	2.13117	3.69986	4.80734	5.04376	5.48162	5.38066	4.66842	5.16781	4.51447	4.02619	3.80279	3.40622	3.55852	4.58135	4.51953	4.21057	4.35779	4.96669	5.87191	5.68302	1.80382	2.56685
P23528	Cofilin-1	CFL1	3.24099	3.35741	3.43285	2.77539	3.10228	2.93213	3.04795	2.4179	2.7639	2.39764	0.852465	0.333908	1.63536	1.76488	1.57025	1.65826	1.25702	2.4563	3.66599	4.24956	4.61402	4.71822	4.0893	4.27215	4.3993	4.18763	3.32952	2.82788	2.58586	2.41242	2.2391	1.82354	1.02665	0.960139	0.320404	0.335264	-0.099761	-0.190082	-0.0436954	0.115366	-0.267298	0.290596	1.11452	2.24762	1.52399	3.78001	5.9656
Q4V328	GRIP1-associated protein 1	GRIPAP1	-1.09599	-1.58714	-2.62171	-1.6821	-2.39394	NaN	-2.32218	-0.337061	-1.43487	-0.00763512	0.186083	NaN	NaN	0.0451164	-1.72724	0.981813	-1.43428	0.48562	-1.13406	-0.681149	-0.842819	-1.14509	0.575108	0.380947	0.0860786	-1.79383	NaN	-0.709946	NaN	-1.93274	NaN	-0.976019	NaN	0.547889	0.158125	-1.97001	NaN	-1.22017	NaN	-0.154806	-1.89126	0.052639	NaN	-0.157804	0.257556	-0.347425	-1.89121
P31937	3-hydroxyisobutyrate dehydrogenase, mitochondrial	HIBADH	3.09599	3.28146	3.04389	3.08038	3.29861	3.23998	3.24208	3.19802	3.33517	2.81089	2.11207	2.11263	2.45357	2.44843	2.8632	2.7022	2.6991	2.89307	2.44234	3.34552	4.20563	3.98472	0.862394	0.753998	1.06493	1.37052	2.16981	2.63407	2.87823	3.31375	3.05785	2.52762	2.97827	2.74453	2.12395	2.07093	2.67979	2.94791	2.10413	2.42421	2.24083	2.38528	2.03537	2.29102	1.00738	3.8977	-5.38216
Q15046	Lysine--tRNA ligase	KARS1	0.801675	2.36314	0.222873	0.453112	0.0207949	-0.696507	0.1194	0.0129108	-0.518787	-0.524448	-2.92937	-1.0929	-0.738188	-1.28906	-1.66453	0.868008	-3.67379	0.28925	0.623993	1.76784	2.40447	2.54449	2.33002	2.20588	1.93041	1.44716	-1.03955	-0.0966244	-1.09342	-0.0447388	-0.618887	-0.488686	1.70595	-1.36405	1.35497	-1.25805	-1.21402	-2.91149	-3.72499	-0.884493	-3.82126	-2.56831	-2.00117	-1.883	-1.45215	2.49365	2.6996
Q9Y5X2	Sorting nexin-8	SNX8	-1.57524	0.375079	-1.0629	0.427546	-0.214107	-0.108402	-0.876488	-0.275919	0.803734	-0.398722	0.195202	1.4178	-0.560453	-1.24423	-0.83264	0.0422497	-1.22817	-0.476548	-0.255264	-2.56486	-1.23284	-1.83449	1.73878	2.24817	1.8341	1.69302	0.127741	1.13269	0.0875654	-0.555193	-0.291342	NaN	0.542881	-2.56012	-0.133053	1.7483	2.13089	1.01224	0.642082	0.243895	-0.588566	-0.686367	0.580269	0.742371	0.798093	1.33886	1.92204
P54727	UV excision repair protein RAD23 homolog B	RAD23B	1.15812	1.6111	1.66216	1.13263	1.23871	0.856064	0.950068	1.03746	1.50635	0.703228	-0.308611	-0.451017	-0.252316	-0.158665	-0.767996	-1.03933	-1.09237	-0.810626	1.90589	2.28978	2.19651	2.12293	3.85658	3.88855	3.79062	3.54247	2.21988	1.53865	0.110114	-0.0189171	0.202429	0.823526	-2.77436	0.536744	-3.12451	-3.43983	NaN	-2.10018	NaN	NaN	NaN	NaN	-0.755545	1.46089	0.598659	2.38178	2.04521
P05198	Eukaryotic translation initiation factor 2 subunit 1	EIF2S1	-1.65047	-0.327117	-1.39297	-1.41172	-2.01787	-1.7171	-2.04668	NaN	NaN	-3.41222	NaN	0.0773296	-1.79206	NaN	-3.65165	-2.41504	-2.33721	NaN	-0.574486	0.940578	1.2555	1.42174	1.84704	2.26601	2.15495	1.57236	0.113214	-0.392923	-1.64202	-3.96927	NaN	-0.384554	NaN	-1.6373	NaN	NaN	NaN	NaN	-1.00331	NaN	-2.52323	NaN	NaN	-0.777506	NaN	1.76068	3.15487
Q9UBT2	SUMO-activating enzyme subunit 2	UBA2	0.0253649	0.975368	0.747207	0.666796	0.68616	0.33783	0.629436	0.757391	0.586878	0.571194	0.55389	-2.3767	0.519428	0.0117702	0.456038	0.690908	1.74308	0.54548	0.130978	-0.161416	0.830683	0.845002	1.80151	1.31703	1.58998	0.230991	-1.01408	-0.716436	0.48124	0.460974	0.0982361	-1.2543	-0.214565	-1.94399	NaN	-1.87933	1.39043	NaN	NaN	NaN	NaN	NaN	NaN	-0.112127	-0.125316	1.15707	2.5133
Q15477	Superkiller complex protein 2	SKIC2	1.80979	1.61505	1.83866	1.60792	1.95894	1.63816	2.05744	2.16202	2.02989	0.456594	0.0343342	-1.21909	2.67005	2.57386	2.63637	2.08483	2.45148	2.52764	1.99467	0.714866	1.24562	1.9713	0.836327	0.657379	0.730162	0.156549	0.991108	1.79635	2.21562	1.91508	1.8934	0.588491	1.71437	1.43041	1.06115	0.143261	2.47724	2.30207	3.5388	2.75982	2.61967	3.68113	2.39459	2.09374	1.7389	1.17465	1.89529
Q9NTJ5	Phosphatidylinositol-3-phosphatase SAC1	SACM1L	0.592242	0.0516806	-0.244245	-1.05576	NaN	-2.72841	-0.736156	NaN	NaN	-2.40511	-0.780325	-2.18953	-0.246334	-0.786415	NaN	NaN	-0.938225	NaN	0.248566	1.96407	2.72067	2.82811	2.47703	2.27994	1.55341	1.18258	-1.37222	-1.79126	-2.00011	-2.74204	-2.39331	-2.87046	-1.57377	-2.53394	NaN	-1.24064	-1.00085	-0.16718	NaN	-1.56118	-2.77865	NaN	-2.69139	NaN	-0.824588	2.94928	2.95365
Q9NZB2	Constitutive coactivator of PPAR-gamma-like protein 1	FAM120A	-1.23354	-1.20092	-1.32139	-0.55863	-2.15266	-1.7497	-2.66595	-2.73795	-1.75257	-2.62545	1.17693	1.70593	-4.01617	NaN	-4.45731	-3.78167	-4.01062	-1.91589	NaN	-0.408734	0.931555	0.518266	2.19873	2.05751	1.7431	0.744272	-0.296059	-1.1179	-1.15044	-1.31138	NaN	2.17293	-2.37848	-0.0856161	-0.925348	0.221985	-0.152583	0.48821	-3.94407	-3.90298	-1.54079	-2.82535	-1.12875	-0.48695	-0.874902	1.39174	1.9056
P62820	Ras-related protein Rab-1A	RAB1A	0.616023	0.628615	0.84261	0.262674	-0.0389071	0.0601425	-0.13603	-0.0784035	-0.719648	0.0204067	-0.345295	NaN	-0.601334	-0.767424	-0.832916	-0.482759	-2.18955	-1.00642	-0.238197	0.453937	1.58242	1.41566	3.00717	2.38315	2.07926	1.47938	0.0595531	-0.15826	-0.419127	-0.301785	-0.622835	0.407637	-2.0831	-1.70535	-1.82734	-1.92373	NaN	NaN	NaN	-1.8091	NaN	NaN	-1.78389	-2.60806	-1.81104	2.56455	3.09552
O00151	PDZ and LIM domain protein 1	PDLIM1	1.83115	1.72389	2.048	1.84846	1.44108	1.90837	1.72607	1.27059	1.34821	1.21274	1.07525	-0.915194	-0.0411053	-0.343235	-0.469337	-0.785343	0.21039	0.278279	1.7997	2.66789	3.40652	3.27798	3.44195	3.34957	3.422	3.40243	2.40521	1.90501	1.7535	1.86397	1.64355	0.840166	-0.479374	1.22057	0.85561	1.45614	0.478892	0.0666304	1.67769	0.990623	1.68815	0.782625	1.29148	0.0341587	-0.248536	3.23367	0.20933
P62701	Small ribosomal subunit protein eS4, X isoform	RPS4X	2.42561	2.37299	2.34634	2.31379	1.80501	1.6972	1.45881	1.38737	0.322481	0.758581	1.43162	0.619301	0.427794	-0.836935	0.0388222	0.803743	0.881062	0.47775	2.91461	3.80303	3.63908	3.45903	5.24199	5.35551	5.04593	4.72318	3.6569	3.05923	2.74544	2.28639	2.12501	1.19848	0.750366	1.66688	2.43092	1.72704	1.30409	0.703807	0.970341	-1.15555	-1.39814	0.143465	1.37086	0.662569	1.65988	4.62757	2.8389
O60814	Histone H2B type 1-K	H2BC12	7.95102	8.02763	7.91612	7.24507	7.21894	7.39804	7.13346	6.6508	6.78961	6.83004	5.74504	4.99967	6.88967	6.74218	6.3954	6.57631	6.58644	6.44074	7.32202	7.94123	8.33729	8.478	9.32516	9.2243	8.47738	7.82849	7.21104	7.37734	7.01744	6.86818	6.74224	5.86393	6.4092	6.36154	5.54786	5.46407	5.43142	5.15177	6.01627	5.6403	5.75937	5.99027	6.70571	6.29255	6.83432	8.52453	7.36011
P30040	Endoplasmic reticulum resident protein 29	ERP29	2.11865	1.99815	1.93269	1.47929	1.51949	2.23255	2.2156	2.00816	1.68027	2.23949	1.28968	0.920267	1.52879	1.63238	1.49288	2.03212	1.3666	1.63949	2.63536	3.13179	3.86424	3.98107	3.47645	3.47835	3.08227	2.42254	0.984573	1.17181	0.838286	1.33279	1.59734	0.490732	1.98521	0.976291	1.59784	1.72871	1.24095	1.70531	1.2814	1.74977	1.36579	0.609123	1.49694	0.366907	1.66691	4.55013	3.3257
Q5VYK3	Proteasome adapter and scaffold protein ECM29	ECPAS	-0.321467	-0.501128	-0.393439	-0.240587	-3.95002	-2.62502	-3.99215	-2.63675	-0.390278	-0.55422	-0.820524	1.08522	-1.57214	-1.3255	-1.63413	-1.42064	-1.48501	-1.93488	-1.03872	-0.945388	-0.775909	-1.6739	0.216431	0.178356	-1.67424	NaN	0.470459	0.0549335	-4.56952	NaN	-1.43967	-1.28085	NaN	0.160523	-1.81956	-0.212652	-0.568778	-1.02478	-1.06723	NaN	-1.1701	NaN	-1.52508	-2.45298	-2.23051	-0.120052	0.761824
Q53EL6	Programmed cell death protein 4	PDCD4	-0.0692225	1.91472	-1.65582	-2.90302	-0.547448	-2.27641	-2.56364	-2.69781	-1.95476	NaN	NaN	0.0896759	NaN	-1.39965	-2.57758	-2.48298	-1.31148	-2.85672	0.0164146	0.360219	1.22156	1.14974	3.88007	3.51068	3.03203	2.70731	1.21411	0.928679	0.780263	0.142103	-0.180828	NaN	-2.77185	NaN	NaN	NaN	-1.43573	-0.252995	-3.33445	NaN	NaN	NaN	-1.10351	-0.334993	0.122195	1.47955	2.77951
Q92499	ATP-dependent RNA helicase DDX1	DDX1	2.67894	2.76946	3.08497	2.99775	2.35334	2.25856	2.35274	2.02889	1.56231	1.79885	1.65253	0.829138	1.74096	1.69884	1.28979	1.35271	1.21115	1.07605	1.77444	2.63391	3.26558	3.46531	3.29164	3.14432	2.61025	2.05471	1.46058	1.69454	0.831758	0.763025	0.95924	1.74111	1.20868	1.21063	1.36276	1.20411	0.495114	-0.0192347	0.132641	0.0829067	0.602552	0.480471	1.04383	0.0736694	0.954593	3.83146	2.90365
P48047	ATP synthase subunit O, mitochondrial	ATP5PO	3.31901	3.37451	2.90279	2.66939	2.71437	2.58868	2.19688	1.98811	1.70261	1.93224	0.319992	0.569864	1.68035	1.89989	1.48415	1.84569	1.92121	2.1178	4.68575	5.61459	6.47396	6.90414	4.213	4.02591	3.77192	3.35279	2.82964	2.09151	2.39875	1.72058	1.64499	1.70522	1.0963	1.64499	0.741116	0.851942	1.17752	1.25781	1.33526	0.603258	0.968264	0.675837	2.33657	1.81273	3.82753	6.453	3.02685
Q02818	Nucleobindin-1	NUCB1	0.842063	1.13641	0.986135	0.85692	1.09752	1.92282	0.887285	2.31703	2.39667	1.92037	1.17966	1.43176	2.30432	1.83587	1.95681	2.46442	2.30491	2.5956	2.21423	3.07145	3.51983	3.424	3.28427	2.06442	1.67245	1.15703	1.93777	2.3639	2.28253	2.447	2.9033	2.18908	3.29658	2.98605	2.79922	2.50588	2.44853	1.88735	1.84053	1.60356	1.87258	1.35512	2.38734	3.11961	2.37002	3.41166	1.9067
Q9UBQ7	Glyoxylate reductase/hydroxypyruvate reductase	GRHPR	1.71518	1.7195	1.46092	1.39425	1.14161	-1.12858	1.53981	0.245348	0.306973	0.303457	1.46781	-0.169981	1.49519	0.517942	0.765486	1.00601	-0.883749	0.614064	3.27391	3.74344	4.27397	4.40959	2.44247	2.32047	2.42437	2.09675	0.559048	-0.903496	-1.29241	-2.32975	-1.98855	0.352573	-3.28352	-0.142024	-0.248632	0.581379	0.63975	-1.07272	0.855089	1.36145	-1.00942	-0.720495	-0.824223	-0.607859	1.87499	4.25014	0.882504
Q96A33	PAT complex subunit CCDC47	CCDC47	NaN	-5.10527	-2.26983	NaN	NaN	NaN	NaN	-0.708923	0.430264	-0.810377	1.13689	-1.15073	-0.579836	-0.979311	-0.456179	-0.495174	-1.34015	-0.911992	-1.8007	-1.147	-0.0754852	0.0358305	1.65038	1.39843	0.907631	0.227858	NaN	-3.37752	-2.46649	-1.04169	-1.20045	-0.364637	0.694765	-1.15564	-0.17399	0.426756	-1.51898	0.23433	-3.02362	0.610464	-0.387127	0.371904	0.0683784	0.294882	NaN	0.686127	1.45252
Q02978	Mitochondrial 2-oxoglutarate/malate carrier protein	SLC25A11	0.570432	1.45973	0.568189	0.413021	-0.0925837	-0.615356	-0.493139	-1.04889	-0.763245	-1.72239	-1.19354	NaN	-2.84068	-3.46896	-3.54356	-0.983789	NaN	-3.77601	2.66807	3.8917	4.73829	4.69146	2.1311	2.03271	1.64003	1.54882	-2.23355	-0.819	-2.00181	-1.63203	-1.47176	0.723156	-4.11112	-1.70386	-1.59194	-3.76484	NaN	NaN	0.304241	NaN	0.372608	NaN	0.0649281	-3.16076	1.43981	4.66638	1.97451
Q01518	Adenylyl cyclase-associated protein 1	CAP1	2.90561	3.04277	3.2468	3.44718	2.84479	3.47663	3.49846	2.99983	2.64967	3.0715	2.52687	2.40643	2.71283	2.82147	2.58568	3.20669	2.50978	2.52514	3.19663	3.40139	3.92521	3.77517	4.29228	4.24147	4.14525	3.88279	3.369	3.42142	3.03592	3.1347	2.57976	1.96161	1.93056	1.60221	1.34303	0.662544	-0.0624456	-0.916427	0.166996	1.15205	0.824009	1.08287	2.5922	2.32517	2.58366	3.88165	3.25625
P48735	Isocitrate dehydrogenase [NADP], mitochondrial	IDH2	0.805322	0.210052	-0.159722	0.0996494	0.31671	0.5287	-0.255449	0.0714836	0.72784	0.111593	-1.33274	NaN	-1.44282	-1.5883	-1.19915	NaN	-1.26066	-1.89983	2.1374	3.5407	4.31376	4.14553	1.3139	1.12869	0.17849	0.19183	0.117611	-0.151442	0.455932	-0.121944	-0.113468	0.362587	-0.311954	-0.366376	-0.762882	-3.54146	NaN	NaN	-3.53601	-3.83346	-3.6268	-3.21125	-3.30484	NaN	0.131234	3.7492	-0.213421
Q13561	Dynactin subunit 2	DCTN2	1.33439	1.60982	1.99409	1.74053	1.66455	1.09771	1.20971	1.36038	0.46508	1.16377	-0.353912	1.7443	0.315592	0.888334	0.0150204	0.324587	1.7312	0.269547	1.57784	1.84933	2.85768	2.61523	2.73104	2.54387	2.24842	1.69227	0.903894	0.454615	0.505172	-1.30796	0.0237598	0.311253	-2.40482	-2.04824	-0.321241	1.79052	0.986501	0.599547	-0.208431	0.1106	-0.463974	-0.913107	0.557875	-0.690025	-0.0511827	2.80762	2.61341
P08240	Signal recognition particle receptor subunit alpha	SRPRA	2.73292	2.29827	2.59957	2.72901	2.69759	2.81184	2.65081	2.80756	2.58599	2.77665	2.0779	2.19602	2.83941	2.84228	2.84181	2.93927	2.64601	2.87154	2.11823	1.90811	1.60187	1.54875	1.7739	1.71987	1.68018	1.87155	2.5506	2.45918	2.51921	2.98117	2.64381	2.04754	3.14634	2.46823	2.56127	1.89597	2.14131	2.37522	2.69459	2.84725	2.28507	2.70476	2.69187	3.01427	2.83315	1.65834	2.21053
Q13564	NEDD8-activating enzyme E1 regulatory subunit	NAE1	NaN	-1.52493	-0.972154	-1.43182	-0.853278	-0.859623	-0.782803	-1.60522	-0.709158	-0.0728016	2.44113	2.95796	-0.0801983	-0.507175	-0.0373497	NaN	NaN	0.845021	-3.45232	0.512483	0.251366	0.536904	1.20003	0.99815	1.28608	1.95531	1.08766	-1.42774	-0.823674	-0.744047	NaN	NaN	0.373642	2.25219	3.82788	3.64882	3.85252	3.53509	2.3965	1.73993	1.19	-0.556683	-0.549833	-1.30002	NaN	0.669027	2.34061
O60749	Sorting nexin-2	SNX2	1.69332	1.99182	1.77971	1.55465	1.75882	2.03697	1.32227	1.5758	2.37782	1.72692	0.296186	0.547703	2.34519	2.83722	1.85255	2.4545	3.05254	2.46244	1.69728	0.65919	0.854607	0.733945	1.29277	1.30204	1.30502	1.60428	1.88838	2.05808	1.74739	1.07345	1.83623	2.24496	1.86328	1.64084	2.29639	2.33479	2.20595	2.2176	3.0555	2.84273	2.35638	3.06193	2.04536	2.50122	1.03838	0.604364	2.67246
P00390	Glutathione reductase, mitochondrial	GSR	1.63942	1.35502	0.769494	0.857662	0.00238514	-0.180166	0.0130081	-0.257612	0.223347	0.140139	1.48005	1.2076	-0.459846	0.0649033	-0.25375	-0.169668	0.69058	-0.277905	0.1716	1.44868	1.97185	1.78267	3.05819	3.66194	3.66281	3.59044	2.30198	1.36948	0.925591	1.10151	0.436899	0.209496	0.691158	0.703664	1.08883	0.320868	0.960938	1.13118	-0.167248	0.308361	0.398104	-0.25635	0.222288	2.19251	-0.402377	2.8286	1.55261
O00339	Matrilin-2	MATN2	3.34834	1.6933	-0.0308104	-0.630991	1.4391	0.629961	-0.356791	-0.803082	-0.989302	-1.68342	0.304504	-1.28654	NaN	-4.04557	-3.82625	-4.35306	0.336586	-3.28652	-0.561859	-3.08729	-4.64925	-0.667085	-1.27241	0.291746	2.59432	2.96236	3.06309	2.83432	2.22175	2.14139	1.64675	-1.00494	NaN	-1.94362	0.322186	-0.0796509	0.070241	-0.785161	-0.123394	-0.0691929	-0.888624	0.191082	NaN	-0.0538406	-1.97067	-2.49203	-0.928621
P16403	Histone H1.2	H1-2	NaN	0.540347	0.0119734	NaN	NaN	NaN	NaN	NaN	NaN	NaN	-2.76216	NaN	NaN	NaN	NaN	NaN	NaN	NaN	NaN	-0.889468	0.565298	0.898841	1.43712	1.24969	1.09729	0.588558	-3.10853	NaN	NaN	NaN	NaN	NaN	NaN	NaN	NaN	NaN	NaN	NaN	NaN	NaN	NaN	NaN	NaN	NaN	0.887733	2.87922	NaN
O60884	DnaJ homolog subfamily A member 2	DNAJA2	1.11175	1.47765	1.82334	1.84474	1.3997	1.72824	0.689957	1.18883	1.65769	0.926769	0.27688	0.878788	0.443268	0.321278	0.300695	1.06394	0.240263	-1.07634	0.73982	1.30149	1.5114	1.48177	1.82727	1.70392	1.34214	1.10944	0.817673	1.0954	1.18104	1.81526	1.29604	0.997366	NaN	0.702077	NaN	0.671646	0.703259	-2.29674	0.185642	0.908953	-0.646847	-0.895655	-1.45029	0.244984	-0.667104	1.23782	2.50536
Q9Y5X3	Sorting nexin-5	SNX5	1.0203	0.974971	1.40524	1.47143	1.54278	1.61428	1.19057	1.48197	1.75417	1.94706	1.59013	0.341541	1.60544	1.95446	1.64369	1.75222	1.81698	2.3627	2.03888	2.33864	2.03976	1.57889	0.803949	0.646404	0.825087	0.00597191	0.606339	1.09402	0.48072	0.816298	1.4631	0.89587	1.6422	1.39789	1.43777	1.76409	1.16307	0.832877	1.62423	1.11471	2.11515	1.79529	1.80143	2.94381	2.9007	1.38884	1.09915
P06753	Tropomyosin alpha-3 chain	TPM3	3.40917	3.5609	3.48257	3.29014	3.20149	3.15842	3.17156	3.4093	3.43127	3.4982	3.03936	2.91811	3.63774	3.45361	3.60601	3.52403	3.5371	3.25759	3.40623	3.5483	4.14679	3.81069	3.2353	3.3997	3.37255	3.46816	3.48509	3.79088	3.87104	4.12422	4.11337	4.54209	4.24828	4.41175	4.25646	3.99456	3.69567	3.53258	3.71776	3.59873	3.17767	3.07445	4.07897	4.55369	3.84228	3.69347	3.9887
Q15084	Protein disulfide-isomerase A6	PDIA6	2.2857	2.5492	2.57519	2.20342	1.97164	1.92767	1.91078	1.60365	1.38177	1.53666	0.333742	0.138182	1.13481	0.978945	1.04635	0.788383	0.896824	0.358241	1.71492	2.63417	3.25886	3.35278	3.99014	3.96919	3.54683	3.21751	1.93649	2.1579	1.69412	1.74829	2.03733	1.61241	1.52641	1.61309	1.48777	1.19204	0.64709	0.161914	-0.387487	-1.01282	-1.35967	-0.000385284	1.23529	1.15636	1.39487	3.7463	4.39332
P20073	Annexin A7	ANXA7	3.3408	3.15385	3.40725	3.28432	3.1552	3.12936	3.23485	2.60979	2.86521	2.58805	2.47529	3.03942	2.26133	2.25624	2.23312	2.46961	2.44162	2.16796	2.0421	2.60479	3.17464	3.45201	4.58919	4.56445	4.23297	3.86796	3.71712	3.71602	3.76294	3.72704	3.53263	3.23121	3.03024	2.87785	2.76744	2.46999	2.53431	2.60639	2.55731	2.81827	2.60326	2.58049	2.07448	1.78603	0.138116	3.37054	4.93434
O14818	Proteasome subunit alpha type-7	PSMA7	1.76575	2.00366	2.24384	1.83292	1.56173	1.29221	1.43127	0.73521	1.4345	1.58159	1.30175	-0.0280132	1.80727	1.77978	1.49692	1.92327	2.03106	1.38095	2.70033	3.22731	3.67258	3.66749	3.92553	3.83395	3.67489	3.39696	2.49352	2.10675	1.38521	0.562672	0.611181	3.27035	-0.203106	NaN	NaN	NaN	-2.09532	-1.81669	0.725243	0.526762	1.71542	0.904982	0.0375614	1.33271	1.82791	3.97071	3.78956
P52597	Heterogeneous nuclear ribonucleoprotein F	HNRNPF	1.7105	1.8117	2.11433	2.14288	2.49354	2.25886	2.22848	2.45561	3.03823	3.01935	1.21525	0.435757	2.70177	3.04183	2.8786	2.87369	1.19237	2.62225	2.49743	2.4303	1.90987	1.3766	3.9556	3.20302	2.96379	2.20161	2.28462	3.00447	3.32627	3.99538	3.76391	3.52923	3.61129	2.39559	2.62982	1.84064	1.20327	1.21839	1.94685	2.86928	1.51487	1.62361	2.9994	4.05522	3.26562	1.48387	3.28038
P08754	Guanine nucleotide-binding protein G(i) subunit alpha-3	GNAI3	-2.71003	NaN	0.261626	-4.04049	NaN	-2.34755	NaN	-2.12597	NaN	-2.27195	NaN	-0.509714	-0.36796	NaN	-0.333364	-1.17816	NaN	NaN	NaN	NaN	-1.53968	-1.18759	1.36099	0.938795	0.565628	-0.440889	NaN	NaN	NaN	NaN	NaN	NaN	-0.980658	NaN	-1.01152	-0.488924	-2.68161	NaN	-2.79763	NaN	-3.11848	-2.84264	-0.675354	-0.571213	NaN	-0.252968	1.672
Q9C075	Keratin, type I cytoskeletal 23	KRT23	0.428952	-1.20101	1.04036	-2.51238	1.224	NaN	-0.450958	-2.15937	-2.69836	-0.177889	0.906313	0.84094	-0.740005	-0.465891	-0.0282898	-0.517286	0.0619774	-0.426639	4.13992	3.65132	1.28587	1.49337	-1.44281	-0.949833	0.12583	-4.25884	NaN	0.397907	0.125957	NaN	0.320581	3.13826	NaN	-2.55137	0.383867	0.502485	0.500842	-0.592345	0.562197	2.24813	2.333	-0.459812	1.26232	3.75365	2.91582	-1.29561	-0.411364
Q9H2M9	Rab3 GTPase-activating protein non-catalytic subunit	RAB3GAP2	2.42636	2.03016	2.6826	2.4429	2.30001	1.90112	2.19242	2.87667	2.22259	2.09899	1.96301	0.928358	2.17642	2.15051	2.62454	2.3215	2.19402	2.19904	2.11397	2.14037	0.7955	-0.0776205	0.92503	0.526438	0.469357	0.0782833	-0.550112	0.847918	0.466363	0.454115	0.025259	1.01105	0.586012	0.840568	1.02481	1.35005	1.6753	1.20035	1.89162	1.50416	2.23008	2.39279	1.77805	1.9125	1.19889	0.0855713	1.38033
P43686	26S proteasome regulatory subunit 6B	PSMC4	0.803033	0.74542	0.346553	0.662615	0.402043	0.0280266	-1.43189	0.337877	1.09577	-0.235552	-3.04459	-2.54242	-3.70626	-3.29943	-3.51227	-0.64069	-2.50165	-0.0170412	0.799412	1.74104	2.10708	1.76191	2.81382	2.51883	2.2823	1.83785	0.964205	1.1506	0.407943	-1.15416	-0.776327	0.323624	-0.95838	NaN	-3.25756	-2.4699	-1.81452	-2.37643	-1.3333	-1.35852	-2.46431	-1.49404	0.137051	-0.911011	-0.202083	1.33433	3.0731
P11177	Pyruvate dehydrogenase E1 component subunit beta, mitochondrial	PDHB	1.49592	1.71838	1.22679	1.25256	1.24144	1.23961	0.909332	-1.35485	0.0489616	-1.24851	-0.611185	0.232456	-0.227564	0.0879745	-1.16453	0.538157	-0.568737	-2.40733	3.21485	4.27681	4.98203	4.9532	2.89185	2.87106	2.35828	1.74033	0.866001	0.992733	0.802232	-0.593517	0.343428	-0.418039	-1.75091	-2.13193	NaN	-0.12536	NaN	1.18866	0.490189	0.625172	NaN	-0.309713	-1.74433	-0.783762	2.0448	4.93462	2.18805
P51648	Aldehyde dehydrogenase family 3 member A2	ALDH3A2	2.54163	2.50123	2.4919	2.32972	2.24157	1.99685	2.2118	2.14862	1.63412	1.47198	1.72865	1.78154	2.15874	2.05859	2.00603	1.97853	1.39131	1.37531	2.76748	2.97887	2.795	2.96945	3.85491	3.39943	2.73751	2.3223	2.41746	2.45899	2.35179	2.30077	2.27817	2.54246	1.70216	1.66299	1.71674	1.39992	1.31971	1.53913	1.45989	1.60642	1.30704	1.53601	1.50099	2.9543	3.12616	3.00216	4.06242
P49755	Transmembrane emp24 domain-containing protein 10	TMED10	2.93215	3.06694	3.04713	2.90761	2.7545	2.75391	2.56658	2.37539	2.15649	2.19037	1.21313	0.89784	1.71338	1.84206	1.54595	1.41257	0.472717	1.52478	2.21495	2.89844	3.43611	3.46031	4.0538	2.94811	2.72675	1.91975	1.35586	2.26861	2.09626	1.91432	1.90821	3.10501	1.40282	1.31888	1.89288	1.25439	1.5902	1.89617	1.71018	1.26117	0.984301	1.06185	0.257271	2.0201	1.06791	3.32185	4.09855
Q9UBE0	SUMO-activating enzyme subunit 1	SAE1	1.47756	0.167811	0.767795	1.08163	-0.347299	0.718325	1.61031	-0.145685	0.325663	1.56763	0.0149193	1.08242	1.4008	0.738771	0.627439	1.2109	1.19036	-1.2984	1.54207	2.05055	0.708607	0.789592	1.7683	1.3319	0.859259	1.19372	0.425514	1.51023	1.39693	-0.0597649	0.918665	0.821554	1.28253	-0.767194	1.50508	0.884871	-0.0229044	1.37114	1.3945	-1.4119	1.2515	1.24997	NaN	0.891834	-1.38391	1.13119	1.95406
Q00577	Transcriptional activator protein Pur-alpha	PURA	4.06322	3.91204	3.99838	3.53569	3.69097	4.09868	4.45439	3.84541	4.38911	4.07945	4.08282	3.66895	4.60167	4.86644	4.75038	4.50751	5.30915	4.45515	4.46465	4.16219	4.49763	4.21808	2.73111	2.79204	2.77687	2.54116	2.38738	3.77182	3.57795	3.51731	3.30034	2.80087	3.51636	3.94736	3.30071	4.07793	3.74005	3.67635	4.44118	3.96536	4.85484	4.15487	3.87603	0.204063	3.22365	3.73503	3.33812
Q9Y2X3	Nucleolar protein 58	NOP58	1.94417	2.07501	1.14696	0.795542	0.859519	-4.33201	NaN	0.0878868	1.24094	-0.247116	NaN	-2.24947	0.0492287	-2.00123	-0.039093	-2.36845	-4.54195	-3.74481	-0.0839024	-0.478368	0.619982	0.108439	1.95985	1.40116	0.936121	-0.530544	1.24131	1.20432	0.322118	1.67161	-0.0360126	0.845453	2.01971	NaN	NaN	NaN	NaN	NaN	NaN	-0.06497	0.727421	NaN	-2.28656	-1.07742	-2.68657	0.984369	0.901159
Q9H6S3	Epidermal growth factor receptor kinase substrate 8-like protein 2	EPS8L2	1.40751	-1.61397	0.72877	-1.80568	-1.73958	-1.17342	-2.22872	-1.83471	-2.32662	-0.152731	-1.93155	-2.80842	1.08774	1.13786	-1.62866	-0.162216	-1.38546	-1.50284	-0.547796	0.869729	2.1336	1.91737	3.08977	2.69123	2.27042	1.77862	0.647926	0.782181	0.522901	0.733124	0.405807	-2.10638	-1.05177	-1.35251	-0.844547	-0.615917	-0.617946	-1.78468	-2.29343	-2.05077	NaN	NaN	-1.67213	0.357979	-0.237626	2.24608	3.53681
Q9Y6Q5	AP-1 complex subunit mu-2	AP1M2	6.0315	5.84968	6.18099	6.47986	6.23633	6.10853	6.22686	6.52412	5.80282	6.23297	6.35003	6.07112	6.60713	6.47025	6.6836	6.75779	6.81072	6.26993	4.63083	3.91465	2.22419	1.52413	1.55687	1.32149	3.56382	4.5333	6.02946	6.19015	6.37069	6.22323	6.23763	5.57723	6.07447	6.32693	6.06544	6.14635	6.67866	6.53346	7.13371	7.14729	7.09009	7.08125	6.43709	5.66295	4.18793	0.63924	2.93535
O14841	5-oxoprolinase	OPLAH	-0.339475	-3.35106	NaN	-2.33964	-0.438836	NaN	NaN	-0.74017	-0.538465	NaN	NaN	-2.46465	-0.760584	NaN	-2.49644	NaN	NaN	-2.58806	-2.34041	-0.716842	0.111067	0.745326	-2.75045	-2.89931	-3.91834	-3.4725	NaN	NaN	NaN	-1.70318	-0.57604	NaN	NaN	0.83887	-0.46612	-2.33089	-1.54367	-2.27571	0.842503	-1.98886	-2.02333	0.177399	0.303589	NaN	-3.0556	0.449162	1.70639
P55265	Double-stranded RNA-specific adenosine deaminase	ADAR	5.51182	5.64077	5.7003	5.80832	5.67966	5.02011	5.50208	5.50583	5.23314	5.34027	2.00945	1.71482	5.29178	5.1846	5.13031	5.32073	4.22286	4.93991	4.17795	3.08755	2.21089	2.59062	4.49147	3.66714	3.60846	3.2741	4.60875	5.4983	5.03713	4.80981	4.74413	3.38625	4.28274	2.54258	2.25849	0.928391	-0.0826502	0.269219	2.35761	2.57542	3.11135	2.95084	3.26312	3.25165	2.23121	2.29839	2.51771
Q9H0U4	Ras-related protein Rab-1B	RAB1B	1.0909	0.931153	0.637834	0.546169	1.0358	0.429375	0.386194	0.122869	0.309158	-0.0803165	-2.31487	NaN	-1.11588	-0.501492	1.00458	-1.73664	0.858562	-0.833474	-0.0846996	0.639848	1.27988	1.26695	2.37496	1.70147	1.16476	1.07784	0.128368	0.428228	-0.115888	-0.0830917	-0.718843	-0.99683	-0.822491	-1.35589	NaN	1.09651	0.672809	NaN	NaN	NaN	NaN	NaN	NaN	-0.489925	-0.644898	1.20988	2.01004
Q14839	Chromodomain-helicase-DNA-binding protein 4	CHD4	-2.64919	NaN	-2.159	-0.735865	-0.618028	1.49028	1.48438	1.67898	1.25642	1.44754	1.31082	-1.06005	1.38689	1.41406	1.38207	1.3931	1.13834	0.886176	-0.807142	-0.790862	-0.981236	0.293637	0.989656	0.304602	0.228783	-1.46001	-3.04024	-1.16614	-4.95842	-0.941149	-0.284731	-2.94724	0.963318	1.15648	0.849684	0.650379	0.69983	1.2454	1.49587	1.43094	1.35595	1.50103	1.1933	0.188931	-1.29011	0.122326	1.06897
Q32MZ4	Leucine-rich repeat flightless-interacting protein 1	LRRFIP1	1.55597	1.68524	1.47518	0.767387	0.460498	0.960171	1.49669	1.68698	1.39028	1.96699	0.0143967	0.898777	0.859406	1.44849	0.507582	1.12878	0.708406	0.876472	1.45411	1.83161	2.50088	2.05743	2.22486	2.27613	1.9759	1.88834	1.54284	1.37766	1.71743	2.31626	2.04013	1.30078	-0.729679	1.3121	0.754541	1.15622	0.753169	1.53121	0.796169	1.62201	1.4709	0.924658	0.122801	-0.360319	-0.0320864	1.72982	0.875282
P41219	Peripherin	PRPH	2.85163	1.0325	1.12646	0.625679	1.11464	0.420397	0.751328	1.97657	0.130909	1.86486	0.0795994	-1.61732	-0.473358	-2.03909	NaN	-1.10465	-1.37551	-1.11538	0.150423	1.32914	2.0174	2.10571	0.938747	1.93905	2.04064	2.30617	1.98043	-0.441891	-0.870618	-1.01636	-2.89589	-1.54095	-0.827641	-1.96803	0.358372	0.18795	0.705829	0.543611	0.76561	0.342749	-0.282881	0.493443	-1.26253	1.41922	1.00024	1.92587	-0.170139
Q0VF96	Cingulin-like protein 1	CGNL1	-3.34052	-0.372344	-1.78842	-2.13041	-3.66077	-4.49143	-1.03749	-1.9485	-0.329943	0.267782	1.07052	1.24699	NaN	-0.473921	NaN	0.0554714	-2.27548	-0.742778	-1.08967	0.0690126	2.05469	1.86225	1.25864	1.36068	1.49663	0.913603	-0.636179	NaN	NaN	0.00791168	-0.126339	-0.393372	NaN	0.293975	0.038023	1.13161	1.19096	0.860305	-0.758842	NaN	-2.30545	0.749083	0.388052	-0.89575	-0.724391	1.51537	1.57564
P49189	4-trimethylaminobutyraldehyde dehydrogenase	ALDH9A1	3.12001	3.26854	3.24348	2.92799	3.01114	2.99161	2.9362	2.58136	2.71815	2.632	1.93491	0.480873	2.58652	2.6181	2.46016	2.45884	1.52171	2.51461	3.26282	3.78351	4.3631	4.46182	3.62976	3.67103	3.50699	3.31017	2.01103	2.1551	1.68205	1.62369	1.72724	2.9227	1.12305	0.705327	1.59302	0.548464	-0.264295	-0.556872	0.0562286	1.10737	1.61633	0.439732	2.24606	1.87678	2.62108	4.96579	0.176016
Q5D862	Filaggrin-2	FLG2	0.392343	0.260013	0.547269	-1.51224	0.467971	0.776239	1.18284	-0.0388069	-0.0906315	1.31459	2.67969	2.11587	3.19335	2.76152	2.14243	1.99479	2.32449	2.75343	1.35215	1.45454	2.0702	2.53491	-0.296072	-0.0176067	-0.700953	-1.44387	0.557312	1.53161	1.97928	-0.912144	-0.139223	0.530619	0.6849	-0.764976	1.68741	1.80906	2.06391	-0.924562	2.18459	4.67217	4.24652	-0.844278	2.5178	0.666773	1.71784	-0.298883	0.421576
P09493	Tropomyosin alpha-1 chain	TPM1	-0.492217	-1.06128	-2.15146	-2.19238	-2.5923	NaN	NaN	-0.60857	-0.578138	-1.90022	NaN	2.35126	-2.67521	-3.13042	-1.48152	-3.09395	NaN	NaN	-0.506773	0.744317	1.17191	1.24268	-1.63557	-1.8482	-2.07145	-2.27828	-2.58748	-1.37696	-0.0402994	-0.796297	-2.77491	-1.17902	NaN	-3.33815	-2.2226	-1.93539	-2.23658	NaN	-2.8971	NaN	NaN	NaN	-3.60806	NaN	-1.25911	0.723555	-1.59428
Q6XQN6	Nicotinate phosphoribosyltransferase	NAPRT	-0.297912	0.0899591	-0.353263	0.298557	-1.78803	-2.69276	-0.577051	-2.34385	-2.52024	-2.08097	0.208317	-1.20377	0.00375175	0.282982	0.232185	-1.66171	0.16218	-2.56888	1.26555	2.29162	2.81244	2.93132	3.13844	3.0914	2.96791	2.80624	1.19731	0.50569	0.173541	0.332766	-1.54844	2.67589	-0.447609	-2.27952	-3.0974	NaN	NaN	NaN	-2.468	-0.750536	0.981592	NaN	-1.92137	NaN	NaN	2.95695	1.03177
Q13177	Serine/threonine-protein kinase PAK 2	PAK2	-0.903916	-3.44814	-3.10582	-3.39853	-1.75093	NaN	NaN	-1.27777	-1.82732	-1.32513	-0.399473	2.7003	-1.51596	NaN	-1.66159	-1.66147	NaN	NaN	0.235762	1.84051	2.41497	2.16066	1.57334	1.98323	1.97386	1.91277	-0.730749	-2.36999	-0.746675	-1.08213	-1.58984	NaN	NaN	NaN	-0.909252	-1.01793	-0.402659	NaN	NaN	-0.344177	NaN	NaN	NaN	-0.628632	-2.57573	2.34868	1.84082
P31948	Stress-induced-phosphoprotein 1	STIP1	3.94085	3.23716	3.20223	3.58062	2.90981	2.67021	2.95085	3.47415	2.96881	3.59578	-0.171852	0.596458	4.0022	3.74375	4.11924	3.80861	3.65192	2.79135	2.98834	3.34786	3.44325	3.48577	3.49226	3.45471	3.56907	3.51698	3.49669	4.8451	4.71861	4.45043	4.68618	2.42624	3.41321	3.56861	-2.78644	-1.94524	-1.91955	-0.408366	NaN	3.31148	3.47781	-0.0753098	0.872099	0.700436	1.02825	3.64655	0.96557
P05141	ADP/ATP translocase 2	SLC25A5	1.6784	1.60696	1.66295	1.08235	1.08495	0.63464	0.67638	0.602427	0.443741	0.378321	NaN	-0.944296	NaN	-1.04756	-1.46168	NaN	NaN	-2.38243	3.5226	4.46448	5.32957	5.30792	4.66199	4.38307	4.03779	3.74755	2.54668	2.06049	1.60778	1.31588	0.706503	2.80831	-0.534983	2.33138	NaN	NaN	NaN	NaN	NaN	NaN	NaN	NaN	NaN	NaN	2.54057	5.12685	4.64198
Q13596	Sorting nexin-1	SNX1	-2.36276	0.423806	-1.22276	NaN	-0.509664	0.0118885	NaN	NaN	-0.328794	NaN	0.768671	-1.68388	NaN	NaN	NaN	-1.76193	NaN	-0.54658	-0.307154	-0.262206	0.792156	0.686362	1.55968	1.62874	1.49481	0.916435	-0.122118	NaN	NaN	-0.473179	NaN	-1.79989	-0.194345	0.0142641	NaN	NaN	-1.77254	NaN	2.00745	1.62576	NaN	NaN	NaN	NaN	-0.350211	0.444897	2.24708
Q9UBF2	Coatomer subunit gamma-2	COPG2	-2.7818	-4.0332	NaN	NaN	NaN	-1.57199	-1.60461	NaN	-0.220711	-1.84436	-2.30986	NaN	-0.765512	NaN	NaN	NaN	NaN	NaN	-2.73954	-0.710643	0.336933	-0.448979	1.11386	1.13157	-0.940434	0.768629	-3.2542	NaN	-2.49381	NaN	-1.79793	0.603945	NaN	-2.20311	NaN	NaN	NaN	-1.32681	-3.13566	-2.91082	-0.706638	1.99887	-1.07872	-0.733063	-1.60435	0.878962	1.47123
Q7Z2K6	Endoplasmic reticulum metallopeptidase 1	ERMP1	-2.31907	-1.916	-1.63907	-1.42403	-1.78225	-0.329828	-0.230846	-0.346624	-1.27464	-0.761789	-0.935127	-0.610464	0.0385857	-0.299273	0.0797462	0.712952	0.653313	0.251048	0.854679	1.8461	2.62029	2.6718	0.708546	0.753014	0.185162	-1.72643	-2.30145	-1.0036	-1.0856	-1.35268	-0.345976	-0.202879	-0.116386	-0.447146	-0.452257	-0.403614	-1.55099	-0.329619	0.289307	0.469788	0.0082016	0.520712	-0.638878	-1.50232	-0.818952	2.614	2.36671
P49959	Double-strand break repair protein MRE11	MRE11	-0.169017	-1.57395	-0.610454	-1.04609	-2.93696	-1.52838	NaN	NaN	NaN	NaN	NaN	NaN	-0.64142	NaN	NaN	NaN	NaN	NaN	-0.373466	0.0622358	0.583179	0.883151	2.25183	2.41822	1.77501	1.45543	0.57177	-1.74919	-1.94384	-2.11779	-1.97082	-1.87367	-1.39347	-1.58613	-1.0823	NaN	NaN	NaN	-0.818893	NaN	-2.10478	NaN	NaN	-1.43969	-0.750741	1.15965	1.46437
P47895	Retinaldehyde dehydrogenase 3	ALDH1A3	1.65407	1.13028	1.45395	0.762793	0.658664	1.33114	1.13193	0.466944	-0.726164	-0.150373	-1.16854	-1.88498	-0.882019	0.873623	-1.40203	-0.205667	-1.72796	-0.420426	0.0523624	-0.18204	-1.47697	-0.882585	-1.0899	0.289297	-0.924856	-2.0497	-1.10357	0.218458	-2.80783	0.451647	-0.740587	0.181145	0.0866261	0.59129	1.08036	-0.0598068	1.08426	0.608119	-0.209066	-0.381231	-0.618292	-1.34555	NaN	0.0546284	-0.446677	NaN	1.3882
Q86Y46	Keratin, type II cytoskeletal 73	KRT73	-1.59272	-1.57934	-1.59695	-1.45477	-1.64328	-1.6874	-1.8609	-1.80418	NaN	NaN	NaN	NaN	-1.45141	NaN	-1.34809	NaN	NaN	NaN	-1.19776	-2.04327	-2.51255	-2.17551	-0.746149	-0.66552	-0.470459	NaN	NaN	-0.219316	-0.746013	-1.0551	-1.14917	NaN	-1.24007	-0.784484	NaN	1.47122	NaN	NaN	1.52015	NaN	1.88157	-2.09363	0.709833	-1.25237	-1.69046	-0.887787	-2.71186
Q13617	Cullin-2	CUL2	0.875731	0.521392	1.01269	1.79503	1.50198	0.609608	1.5949	2.11156	0.409636	0.843922	3.64643	2.91824	1.55184	2.13949	1.41635	1.84667	0.311472	1.11183	-0.321861	-0.794539	-0.484848	0.422347	1.20079	0.749672	0.805359	1.33055	1.31575	0.828445	1.12851	1.87986	1.90883	2.93897	1.89435	1.90095	1.86829	1.96633	2.08852	2.36679	1.91116	1.09663	1.36348	1.55831	0.558897	0.346283	0.70461	-0.203037	2.15477
Q96AE4	Far upstream element-binding protein 1	FUBP1	4.59052	4.74615	4.6709	5.14406	4.93066	4.94429	5.0624	5.10791	5.23719	4.94922	4.39853	4.36209	4.54244	4.53094	4.67618	4.54359	4.23886	4.94603	3.415	3.04686	2.51928	2.48711	3.27917	3.39629	3.21779	3.88759	4.88874	4.82085	4.93684	5.24531	5.08631	4.34048	5.14269	4.3548	4.25604	4.21605	4.35571	4.65577	4.16297	4.43583	4.1014	4.48348	4.06394	3.77759	1.80314	1.97693	2.05322
Q2M389	WASH complex subunit 4	WASHC4	-2.29204	NaN	-1.71012	-1.27633	-2.08775	-1.60579	NaN	-2.17965	NaN	-3.52824	0.722324	NaN	-1.52287	NaN	NaN	NaN	-1.90779	-3.51588	-0.878216	-1.99939	-0.394817	-0.700212	-0.158491	-0.644409	0.841543	NaN	NaN	-3.54066	-0.742734	-3.96895	-3.127	-2.06791	-1.88058	-1.51343	0.331339	0.103735	NaN	-0.457006	-1.93084	NaN	-2.33846	-2.04302	NaN	-0.603693	-0.523488	0.739714	0.651052
Q14258	E3 ubiquitin/ISG15 ligase TRIM25	TRIM25	-0.0575037	-0.670224	-0.0195913	-1.19141	-1.14944	NaN	NaN	-1.17091	NaN	-1.74011	-0.174278	NaN	-0.41501	-0.976427	-0.369083	-0.125044	-2.0916	-0.715825	-1.40325	-0.29033	0.811825	0.568961	2.77035	3.10292	2.72788	2.12191	1.69103	2.18345	0.901769	1.2128	0.528032	-0.0261707	1.27168	-0.781291	-1.41963	-0.594791	-1.66397	-0.973294	-0.806767	1.50928	NaN	-1.08812	-0.217365	NaN	NaN	0.71195	1.93804
Q13492	Phosphatidylinositol-binding clathrin assembly protein	PICALM	1.96692	1.90676	2.25015	2.10833	1.95737	2.24684	1.96766	2.11525	1.80996	2.1573	0.407917	-0.868536	2.2941	2.10001	1.95078	2.0188	1.87656	1.91854	2.7368	2.50276	2.09793	1.99708	0.839815	1.60562	1.29771	1.29545	0.664106	1.61585	1.36723	1.50462	1.38342	0.666874	1.21578	0.312093	1.20753	-0.963448	-2.40393	0.158475	1.91366	1.99269	2.2061	1.78909	1.73085	3.15218	2.55413	1.92387	1.80325
Q9BVG4	Protein PBDC1	PBDC1	0.568517	-1.16391	-0.240716	0.0706005	-1.33294	-0.202154	-0.932699	0.12221	-0.56287	0.505394	0.268616	-0.805473	0.743137	0.537024	0.1276	0.816223	0.730692	0.142701	-1.37535	-0.985564	-1.34922	-0.862985	1.54873	2.1308	2.09249	1.74422	0.837051	0.349974	0.836633	1.03014	0.503294	-1.20431	-0.435587	-0.0493364	-0.712404	0.394646	-0.900739	-0.77205	0.15687	0.144724	0.00118065	0.523901	-0.879997	-0.633783	-1.4335	-3.80458	3.07623
O75396	Vesicle-trafficking protein SEC22b	SEC22B	2.11458	2.60339	2.71635	2.51789	1.91832	1.96974	1.76397	0.961952	1.11677	1.34454	0.402029	-2.32278	1.3625	1.13988	0.629915	0.249868	-0.0912914	0.393376	2.2262	2.50451	3.23729	3.23872	3.31903	2.93774	2.63473	1.97865	0.830555	0.574356	0.138309	-0.99453	-0.360737	0.731073	0.575407	-0.564116	0.695253	-1.04849	-2.825	-1.8451	-2.07662	-2.99682	-1.39302	-0.404032	1.38257	-1.56376	0.809665	3.74432	3.76403
P55036	26S proteasome non-ATPase regulatory subunit 4	PSMD4	0.450397	1.4203	1.3503	1.10292	0.973027	1.84751	1.23592	1.0293	1.45196	1.57106	-0.0434837	NaN	1.9527	1.68976	1.12695	1.77798	1.46848	0.965955	2.2523	2.33806	2.01908	1.68629	1.84531	1.9067	2.15328	1.98179	0.63415	1.23705	0.987548	0.605942	0.241323	0.935604	1.53098	1.89151	-2.35495	-1.73653	NaN	2.15876	1.97084	1.23075	1.79382	1.43029	2.05331	2.74576	3.35961	2.02049	2.36768
P34913	Bifunctional epoxide hydrolase 2	EPHX2	1.46275	1.63085	1.38105	1.29913	1.64875	1.50117	1.77815	1.82383	2.76483	2.24077	-0.576529	-0.848372	1.64215	1.56015	1.50464	1.44379	0.41902	1.4793	3.53196	3.48718	2.8115	2.3772	2.04058	2.20271	1.96446	1.75867	1.01122	0.946095	0.298966	0.581665	0.865143	-0.221682	0.0617123	-1.1052	0.0645351	-0.81168	-1.14099	-2.37035	-0.665089	-0.585276	-2.42931	-1.16338	0.144928	2.65679	2.42295	1.40619	3.5675
P47985	Cytochrome b-c1 complex subunit Rieske, mitochondrial	UQCRFS1	-0.564408	-0.410123	-0.750445	-0.951784	-0.258769	-1.51715	-1.75673	-3.17484	-4.69407	NaN	-1.7751	-0.653383	NaN	-0.560881	NaN	NaN	NaN	NaN	1.67129	2.68337	3.70825	3.40353	0.891443	0.349213	0.0748596	-0.3421	-1.03664	-3.67283	-1.63458	NaN	NaN	-0.877745	-1.68377	NaN	NaN	-1.15312	NaN	NaN	-2.13194	NaN	-2.15656	-2.46302	-2.13947	-1.5378	0.256097	3.42025	1.49366
O75351	Vacuolar protein sorting-associated protein 4B	VPS4B	0.324666	0.250216	-0.350415	1.52278	0.497579	0.975361	1.12132	1.88969	0.812338	1.83787	1.88492	2.67041	1.6606	1.23153	1.01378	2.11997	-1.19723	0.982274	-0.0340252	0.0762701	1.0218	0.509482	2.19402	1.79972	1.78813	1.26291	-0.732992	0.0180244	0.554818	-1.68664	1.49571	-0.65737	1.58833	1.14872	1.05023	0.184927	0.254779	0.705758	NaN	1.13785	-0.0249004	0.484575	-1.90371	0.236826	-0.950761	-1.2845	3.60184
Q16795	NADH dehydrogenase [ubiquinone] 1 alpha subcomplex subunit 9, mitochondrial	NDUFA9	-0.582652	-0.224452	-0.408383	-1.07264	-1.26376	-4.28455	-0.906267	-3.22013	-4.89824	-2.79098	NaN	-1.87557	NaN	NaN	NaN	NaN	NaN	NaN	2.82307	4.04702	4.67491	4.59144	1.51834	1.28337	0.782803	0.644596	-2.07521	-2.17683	-2.48581	NaN	NaN	-2.03899	-1.91488	-2.47683	-1.90395	-1.9961	-1.4111	-0.692023	NaN	-2.14121	NaN	NaN	NaN	NaN	0.844598	3.92529	1.55124
P05155	Plasma protease C1 inhibitor	SERPING1	3.55141	3.38176	3.91483	3.74405	3.60703	3.66645	4.34314	4.27096	4.72848	5.14478	4.34666	3.81243	5.53954	5.76845	5.66953	5.92859	5.54404	5.71831	4.84315	4.29792	2.87069	3.05098	1.12827	0.796394	1.03298	-0.467926	2.35074	3.42494	3.60438	3.84288	3.92236	3.48522	4.37	4.39418	3.71716	4.07268	3.40622	3.23656	4.08351	3.63428	3.46713	3.62742	4.484	4.46641	4.13307	1.70334	4.15585
Q9Y3F4	Serine-threonine kinase receptor-associated protein	STRAP	-0.189973	-1.17119	-1.74887	0.238846	-2.27909	-1.55227	0.516159	-1.18555	0.486673	-2.49642	NaN	NaN	-1.54754	-1.58919	-2.13674	0.179806	-2.66054	-1.62804	0.0641956	-1.14682	0.46311	1.03456	2.12146	1.77453	1.34074	0.531738	-0.819935	-1.87907	-0.455932	-0.773874	-2.35659	-0.11425	0.774031	0.94555	-0.307081	-0.403992	-0.297158	NaN	NaN	-0.512407	NaN	-1.2671	-0.148996	0.580713	0.314343	1.28673	3.17116
P07339	Cathepsin D	CTSD	2.42336	2.4314	2.29061	1.88018	2.12475	1.95689	1.8165	1.9978	1.97736	2.09282	1.91855	1.79323	2.31753	2.33534	2.51161	2.77497	2.4998	3.93287	2.67087	3.28389	3.92577	4.16449	5.95814	5.24955	4.87313	4.38354	3.49459	2.97008	3.19784	2.74114	2.69695	6.20615	2.16703	2.15887	1.9462	1.51026	1.01464	-0.747975	2.61726	1.68618	3.16693	1.58773	2.7135	0.850134	2.47883	4.59392	3.44759
P01860	Immunoglobulin heavy constant gamma 3	IGHG3	NaN	-1.35218	NaN	NaN	NaN	NaN	NaN	NaN	NaN	NaN	NaN	-1.4154	-2.05237	-1.9635	-1.53362	-1.69606	-2.45627	NaN	NaN	NaN	NaN	NaN	-2.06117	-1.897	-2.23176	-2.471	-2.59916	-3.41582	NaN	-3.69214	NaN	NaN	NaN	NaN	NaN	NaN	NaN	NaN	NaN	NaN	NaN	NaN	NaN	NaN	NaN	NaN	-4.08176
Q14498	RNA-binding protein 39	RBM39	-1.47214	-3.19185	-0.930163	NaN	NaN	-0.169371	NaN	NaN	NaN	-0.0418396	-1.93789	-1.29499	NaN	NaN	NaN	NaN	NaN	NaN	-1.46225	-1.50538	0.314697	0.0574579	2.27296	1.91731	1.44131	0.45038	-2.78978	-2.87887	-1.40919	NaN	NaN	-1.73591	1.61382	1.23146	0.732096	-0.712713	0.047965	-0.113282	-1.49368	NaN	NaN	-0.0813198	-1.79337	-1.82022	NaN	0.394377	1.52887
P02766	Transthyretin	TTR	2.59535	2.79886	2.79734	3.08104	3.26943	2.86717	3.29992	3.57796	4.07531	3.87481	1.8092	0.615896	4.1512	4.38469	4.41402	4.60418	3.27897	4.38673	4.14585	3.73609	2.59962	1.72907	-0.208044	-2.24554	-0.423933	-2.79991	-0.231871	1.48101	1.61062	2.1197	1.98145	1.26105	0.814779	0.917451	1.32216	0.806067	1.06711	0.976621	1.19414	1.43671	0.544245	0.882523	1.25408	1.72849	2.6263	-2.10676	2.17372
P18583	Protein SON	SON	-1.64624	-1.1379	-2.58346	NaN	-2.49427	-0.111303	NaN	-0.864317	NaN	NaN	0.199528	-0.74151	NaN	NaN	NaN	0.955286	-0.888605	-0.795852	-1.96517	-2.58139	-0.751162	-3.60753	0.558693	-0.0093956	-0.852316	-2.87056	-2.1937	NaN	-0.292216	-2.28918	-0.894661	NaN	NaN	NaN	-0.391441	0.41737	-2.31982	-2.67044	NaN	NaN	NaN	NaN	-2.98286	-1.43175	NaN	-0.0456295	0.846176
O95361	Tripartite motif-containing protein 16	TRIM16	-0.497176	-2.89167	-0.901639	-0.938839	-0.799722	-3.61325	-0.827711	-4.11297	-3.13806	-2.66811	-3.17716	-3.61133	-3.77095	-1.93949	-3.2865	NaN	-3.54098	-3.51825	-3.39501	NaN	-2.55282	-3.07665	-0.225691	0.597046	-1.83109	-2.43979	-0.716795	-2.81068	NaN	-0.818144	-2.93842	-2.99592	-2.7669	-3.20371	-1.39793	-1.70963	-3.15403	-2.37728	-3.33562	-2.26203	-1.75262	-3.70774	-1.73463	-3.22789	-3.29944	-3.07373	3.24601
Q01432	AMP deaminase 3	AMPD3	3.543	3.46066	3.21337	2.71209	3.35516	3.46727	3.27412	2.8474	2.89863	2.98202	-1.92756	2.13726	2.31725	2.47587	2.223	2.2049	-1.40515	3.03021	2.434	1.83127	1.04385	-0.249345	2.30477	1.76383	1.98968	1.875	2.20192	2.91626	2.172	2.95404	2.96205	2.00005	2.39374	NaN	2.25466	2.07553	1.12131	1.8355	0.340925	1.37264	0.366636	0.466398	-1.30303	-0.894873	-2.32493	0.253853	4.34085
P00387	NADH-cytochrome b5 reductase 3	CYB5R3	2.57387	3.23478	2.72959	2.76141	2.12118	2.05671	1.99037	1.12462	1.42138	0.989368	-0.61121	1.04219	-0.157362	0.212471	0.145136	0.839285	-0.486355	-0.176095	1.17354	2.30147	3.41231	3.24994	1.4209	1.20365	0.724798	-0.377384	-0.977211	0.0524273	0.399169	0.403271	0.445688	0.29908	-1.34918	-3.14935	-2.65214	-1.07653	NaN	-0.716409	-0.82485	-3.12072	-0.908215	-1.05298	NaN	-2.6396	-1.15753	3.06506	3.32504
O95747	Serine/threonine-protein kinase OSR1	OXSR1	3.17569	3.68259	4.05307	4.5719	4.45657	3.9893	4.50657	4.63058	4.37578	4.51564	-0.281424	-3.69553	-1.15297	0.21166	4.04027	4.0902	0.554674	-1.6877	3.2565	2.16841	0.58589	0.776328	2.05815	2.24909	2.39741	2.75181	2.59378	3.16241	3.52294	4.06794	4.58987	4.28211	3.54198	3.83009	4.02509	4.13451	4.14556	3.66547	3.61592	4.02323	4.051	3.45246	3.63336	-2.76346	-3.08777	1.04258	3.53206
O00567	Nucleolar protein 56	NOP56	0.0107431	-1.77211	-0.75899	-0.353321	-0.434611	-2.55587	-0.761528	-1.27266	-4.36013	NaN	-0.373678	-0.367945	NaN	NaN	NaN	NaN	NaN	NaN	-1.8321	-1.31541	0.437023	0.58134	2.26013	1.6177	0.423988	-1.16091	-3.55506	-3.87826	NaN	-3.91285	-0.972513	NaN	NaN	NaN	-0.858543	NaN	0.225972	-0.561564	NaN	NaN	-1.31106	-1.69678	NaN	NaN	-1.03145	0.803234	1.56395
P36915	Guanine nucleotide-binding protein-like 1	GNL1	0.584949	0.992543	0.952777	1.36464	1.0756	0.714245	1.05065	1.15336	1.35971	0.621346	-2.41976	-3.84302	0.252069	0.304379	0.300169	0.677658	NaN	0.0434675	-1.07284	-0.347627	0.566256	0.517081	0.85766	1.26574	1.22089	0.687479	0	0.509966	0.494983	1.12942	1.47507	1.17356	0.430075	0.0616751	0.656618	-1.25451	-3.36203	0.479138	-1.86928	NaN	-0.179094	NaN	0.0420647	-2.65175	NaN	1.25385	1.59583
P00533	Epidermal growth factor receptor	EGFR	-0.125707	-0.982072	NaN	NaN	1.43321	-0.923563	NaN	-0.763607	-0.712685	NaN	-1.47802	-0.0663242	1.1307	0.854404	-2.68539	-0.24954	-1.11491	0.66167	-3.24937	-0.583285	-0.673361	0.0270548	2.55244	2.3876	2.03127	1.37624	0.394901	1.08315	1.11272	-1.95266	NaN	0.687021	-2.31959	NaN	-0.473284	NaN	NaN	NaN	NaN	0.323709	-0.0862923	NaN	-1.70091	NaN	-1.17439	-0.636541	1.03186
P23246	Splicing factor, proline- and glutamine-rich	SFPQ	1.98846	2.52524	2.39226	2.36135	2.33295	1.97304	2.19702	2.05078	1.6585	1.93215	1.3781	0.792519	1.86994	1.91686	1.686	1.67252	1.0678	1.54469	1.84579	2.69422	3.21368	3.27705	4.51743	4.14698	3.77645	2.94348	2.49457	2.7572	2.60689	2.65714	2.31444	1.7393	1.37653	1.39597	0.87067	0.602428	0.680703	0.985513	-0.42831	1.22319	0.633179	0.255413	0.733101	0.0517883	1.14347	3.08719	2.75695
Q8TCT9	Minor histocompatibility antigen H13	HM13	-1.00029	-3.33522	-3.27786	-1.19127	-1.35035	-2.00266	-2.30703	-1.20129	NaN	-0.369926	0.228048	1.41987	-1.1191	-0.694717	NaN	-2.1489	NaN	-0.991004	-0.834911	-2.57725	-1.10043	-0.268249	2.01136	1.91999	0.0241165	1.09176	-1.48306	-1.00114	-2.93724	NaN	NaN	-0.983046	-0.635132	-0.327994	-0.211987	-0.383656	-1.13259	0.152936	-1.54208	-1.68302	NaN	NaN	-1.05739	NaN	-0.0895395	0.386868	3.94729
Q08554	Desmocollin-1	DSC1	0.0205717	0.249146	0.000126839	-1.24996	1.11777	2.2392	-0.0599689	1.85798	1.48106	1.58871	0.850828	0.423435	2.52974	2.245	2.79483	1.61498	2.45249	3.2081	0.920071	1.23048	1.26689	2.20872	1.23959	0.800489	0.850391	0.782064	-3.51812	0.830458	0.885665	0.341507	0.19508	1.79642	0.617014	NaN	-3.22109	-1.15977	-2.31215	-1.03186	1.99248	3.1187	4.59459	-0.675619	1.95747	0.502478	-0.652043	-1.18942	1.70921
P18669	Phosphoglycerate mutase 1	PGAM1	3.27487	3.39833	3.25514	2.89221	3.22843	3.11037	3.19019	3.03419	3.10512	2.92082	0.264486	-1.45139	2.75044	3.09252	2.69582	3.04953	2.01126	2.92028	5.5453	5.86617	5.49062	5.76861	2.8481	2.33995	2.36294	2.35983	2.0932	3.47617	2.97848	3.13979	2.73137	3.05864	2.02813	1.37485	0.998405	0.75812	0.575406	-0.175828	0.801867	0.989145	1.25065	1.41213	2.37373	3.13413	2.99795	4.17829	0.383486
P42566	Epidermal growth factor receptor substrate 15	EPS15	-1.57534	-1.0968	-1.53824	-2.6937	-0.906844	-1.92663	-1.24645	-2.45069	-1.23946	-0.432505	NaN	-2.8294	-1.2769	-2.86719	-0.18726	-0.724485	0.527498	-2.95909	-0.825413	-1.08588	-1.16241	-1.27905	-0.595367	-0.995134	-1.22998	-2.20183	-1.78038	-2.75989	-2.30404	-1.56205	-1.83093	-3.83153	NaN	NaN	-1.56365	-1.99234	NaN	-0.833623	NaN	-3.0848	NaN	-1.16111	-1.42123	-1.85034	-2.40003	-0.227587	0.696985
A5YKK6	CCR4-NOT transcription complex subunit 1	CNOT1	3.6383	-1.90294	-1.44636	-1.67782	-1.48783	NaN	-1.3983	3.15385	-1.06278	-2.81385	-1.2607	-0.610088	-3.46693	-2.65232	NaN	NaN	-2.25192	-3.41741	-1.74298	-0.90055	-0.382429	-0.104033	0.230288	0.782633	0.204638	-1.36545	-3.257	-2.02811	-1.30735	-4.98028	-0.507038	-1.79553	-1.85521	0.933845	-1.40594	NaN	NaN	-3.47216	NaN	-1.40375	3.58712	-1.60967	NaN	NaN	-2.95795	0.202459	1.29121
Q9UJZ1	Stomatin-like protein 2, mitochondrial	STOML2	-1.77013	0.0218687	0.479686	-0.407974	-0.186486	-0.280842	-1.97547	0.548037	0.963583	-2.35784	-3.54832	NaN	-3.24111	-0.524662	-3.01974	-0.0669899	NaN	-0.201316	-0.177853	0.555118	1.73002	1.82361	0.91143	1.28358	0.887794	0.371527	1.06961	NaN	-1.2545	-2.70646	0.431616	0.517569	-1.38835	-0.806235	0.198845	-1.01739	0.0640993	NaN	-2.8177	-3.24527	-3.52177	-0.940969	-3.14048	-1.26843	NaN	2.22119	0.434364
P11217	Glycogen phosphorylase, muscle form	PYGM	-0.423814	-1.39035	-0.896661	-0.249544	-0.92851	-1.11957	0.226702	-0.487787	-1.40762	NaN	-1.18149	NaN	-0.812593	0.298441	NaN	-0.889456	0.0589752	NaN	-1.17209	-0.28431	NaN	NaN	NaN	NaN	NaN	-3.16205	NaN	-1.42412	-1.30261	NaN	NaN	-0.721462	-0.622948	-1.1527	0.076519	-1.18646	NaN	-2.81919	-2.79788	NaN	NaN	0.17617	NaN	-2.12045	0.522599	-0.941097	-2.36919
P54577	Tyrosine--tRNA ligase, cytoplasmic	YARS1	-3.46698	-0.123675	-3.50949	-3.74556	NaN	-1.94149	-1.10877	NaN	NaN	NaN	NaN	NaN	-1.64973	NaN	-0.57572	NaN	NaN	NaN	-0.810537	-1.47587	1.28037	1.45846	1.83489	1.97044	1.62915	0.737013	-1.02401	-1.67537	-1.77734	NaN	NaN	0.172575	NaN	NaN	NaN	NaN	NaN	NaN	NaN	NaN	-0.126019	NaN	NaN	-0.391779	-0.641088	2.17483	2.41556
O95573	Fatty acid CoA ligase Acsl3	ACSL3	1.69401	1.80302	1.61958	1.18616	1.6553	1.79769	1.42823	0.901707	1.35855	1.05199	-0.614849	0.185074	0.765781	1.31039	-0.231628	0.484756	0.122616	-0.227296	-0.096508	1.49729	1.64275	1.54581	0.720207	0.28397	-0.0666046	-1.07262	-1.20512	-1.44807	1.43302	0.750633	1.10323	1.09252	0.147837	0.424689	0.221832	0.0537624	0.31737	-0.541648	1.6679	-0.217583	NaN	0.324808	-1.03519	1.31173	0.0275431	2.00654	1.72009
P48637	Glutathione synthetase	GSS	-0.0498533	-0.435489	-0.0534811	-0.377064	-0.398368	-1.4427	-1.19771	-0.625851	0.224991	0.452478	0.205507	2.17793	-0.122515	0.513365	0.510712	0.463472	0.241549	-0.0561724	1.47821	1.99673	2.57446	2.86328	2.37401	2.82562	3.05034	2.79476	1.91586	1.50765	2.04567	-0.0137901	0.175821	1.99554	-3.23193	-1.04904e-05	-0.543058	0.00696373	NaN	0.119636	-0.320179	-0.857632	-0.717243	-1.79261	-2.00173	NaN	1.19729	2.98385	-1.51378
Q9UNZ2	NSFL1 cofactor p47	NSFL1C	1.8582	1.93071	1.90949	2.42095	1.78927	1.86609	2.10487	2.34867	1.9037	1.4382	5.61689	5.8329	1.74088	1.5816	1.76662	0.0868587	-3.7438	-0.216842	1.22033	1.29966	1.52298	1.5108	1.01446	1.3941	3.03101	4.09634	4.26386	2.28291	2.64167	2.34861	2.27684	3.72953	4.43273	5.59201	5.22797	5.58241	5.65395	6.05035	3.45316	3.82595	2.76564	2.33394	2.98393	0.862469	1.6498	1.54708	0.650633
Q05823	2-5A-dependent ribonuclease	RNASEL	-1.67226	1.6267	1.49985	NaN	-1.37643	-0.890453	-0.85655	-0.945044	-1.49416	-1.75692	2.83673	1.7121	-2.28882	-1.87332	-1.72432	NaN	1.29423	NaN	-1.86385	-1.94378	-1.37318	-3.81915	-1.39309	-1.44601	-1.40473	-0.787186	-1.50328	-0.757833	-1.08921	-1.3005	-1.39569	NaN	-0.211096	0.577031	-0.133505	1.20329	0.81343	0.779752	-2.54569	-0.809694	-1.22501	-3.49547	-1.2602	-0.403131	-0.343932	-2.13591	1.33748
Q9Y2D4	Exocyst complex component 6B	EXOC6B	-1.94716	-3.87348	-4.17515	-3.14484	-0.814662	NaN	-3.27112	-0.895168	NaN	-2.45296	NaN	-2.52749	-2.86519	-4.15939	-3.59462	-3.9953	NaN	-4.19038	-2.12943	NaN	-0.517109	-0.946464	0.29034	0.481499	-0.152905	-0.380726	-1.2238	-0.598806	-3.86426	-1.39937	NaN	-2.97293	NaN	NaN	NaN	NaN	NaN	NaN	NaN	-1.79841	-2.0543	NaN	-1.70469	-0.0622215	0.511851	-0.210279	0.947235
Q14558	Phosphoribosyl pyrophosphate synthase-associated protein 1	PRPSAP1	-3.32744	-2.91922	-4.16943	-2.38022	-2.85628	-3.62649	-4.2635	NaN	NaN	NaN	-0.47427	-0.52002	-2.0147	NaN	NaN	NaN	NaN	NaN	-2.09413	-2.33382	-1.32988	-1.41192	1.36581	1.82335	1.37169	1.19431	-1.25509	0.12705	-1.80915	-2.43007	-1.97429	-1.69395	NaN	0.289783	0.479568	1.13858	NaN	0.542153	0.987991	0.292341	NaN	NaN	NaN	-1.12233	NaN	-0.127447	1.17975
Q53GQ0	Very-long-chain 3-oxoacyl-CoA reductase	HSD17B12	1.59511	2.25641	1.96957	1.62089	1.25485	1.73038	1.18227	1.47766	0.278175	1.6245	0.820475	2.70084	1.69143	1.17068	1.18663	1.416	1.57249	1.67378	2.27752	2.29385	2.72309	2.70042	2.74935	2.4039	2.09704	1.53085	0.692005	0.364214	0.357631	0.574461	0.75436	0.603624	0.365263	0.588778	0.933212	1.31153	1.54255	1.04752	1.32756	1.54559	1.48678	1.45688	1.44389	0.11636	1.0517	3.30596	2.91267
P17174	Aspartate aminotransferase, cytoplasmic	GOT1	-0.265618	1.05665	0.846328	0.498795	1.50508	1.29445	1.56445	0.921915	1.64965	1.34348	1.90215	0.779526	2.69089	2.76259	2.55544	2.70504	2.86394	2.90472	3.47461	3.46252	3.93724	4.04691	2.97485	3.48745	3.34054	3.15772	2.04299	2.12348	2.04326	1.7553	1.86271	2.9654	1.02792	1.87968	-0.210848	2.02169	0.434148	0.0240049	2.28596	2.51324	1.86362	2.19918	2.08967	1.83131	1.7534	3.46974	-0.167038
Q9NV70	Exocyst complex component 1	EXOC1	0.292663	-0.0169249	-0.145869	-0.103275	-0.016654	-0.418127	-0.627502	-0.724081	-0.482576	-0.0883331	1.32617	0.962769	-0.627552	-0.755415	-0.393162	-0.72485	-0.497164	-0.307832	-1.30111	-1.30939	-2.32798	-1.42587	1.06742	0.982948	0.424276	0.366734	-1.3661	-1.15295	-1.40632	-1.39355	-1.2682	0.411612	-1.20709	-0.10867	0.854492	1.06869	2.77362	2.55	-0.180178	0.126568	1.05463	-0.179014	-0.528034	-0.0318851	-0.872355	-1.05829	0.606653
P0DP23	Calmodulin-1	CALM1	2.59033	2.72418	2.1271	2.86851	1.79563	1.96066	2.43243	1.83193	1.6467	1.63919	1.8407	2.03289	2.68275	2.727	1.62365	2.76098	0.833929	2.49116	2.67455	2.69159	3.56927	4.05552	3.62087	3.95317	3.99106	3.16473	2.81058	2.73611	2.47188	1.9981	2.1228	3.91167	0.684958	1.8336	-0.0577202	-0.858126	-0.343251	-0.0698805	NaN	-1.39245	NaN	NaN	-0.121571	0.398108	0.266488	3.78446	1.08527
P21399	Cytoplasmic aconitate hydratase	ACO1	0.736077	0.73384	0.905858	0.678446	0.553435	0.749254	0.476513	0.879128	1.05327	0.761152	0.58378	-0.0548382	0.499378	0.500088	0.661053	-0.0708199	0.148172	-1.12993	1.82385	2.08706	2.48413	2.30373	1.42668	1.90993	2.05651	1.80303	0.93852	0.94755	0.814845	0.674505	0.193407	-0.187698	-1.93956	-0.0652113	0.301857	1.81357	-0.393708	0.778769	-0.230219	-3.60848	NaN	NaN	-1.8662	-0.176437	-1.37689	1.93615	-0.0182781
P80723	Brain acid soluble protein 1	BASP1	-1.89193	-0.113029	-1.88342	0.193737	-0.434983	-2.1001	-0.613907	0	1.25648	-0.824507	-2.10734	-0.721889	-1.01743	-0.716135	1.11444	-1.07931	NaN	-3.11897	NaN	-3.05267	-2.92777	-3.70766	2.47214	2.69511	2.93947	2.54758	1.50728	1.02856	-0.311645	1.41842	1.57771	1.71317	-0.128845	-1.62428	NaN	0.370584	0.201608	-2.04099	NaN	0.318787	-0.0321789	-1.69692	NaN	NaN	-2.78914	1.55738	-2.85822
P61163	Alpha-centractin	ACTR1A	0.568074	0.773618	0.511323	0.381458	-0.211654	-0.472477	0.0514545	-0.623182	-0.571243	-0.691584	-3.4137	NaN	-2.25878	-3.08352	-0.237213	-2.97639	NaN	NaN	0.489679	1.09573	1.73538	1.40898	1.92875	1.57342	1.59274	1.49725	1.41318	-0.258005	-0.812865	-0.919228	-0.969446	1.25118	0.721731	-3.06706	-2.73798	-2.97082	-3.7971	0.698392	2.70102	NaN	NaN	-1.05781	-1.335	-2.83973	2.28392	1.66581	3.17139
P07951	Tropomyosin beta chain	TPM2	1.7084	1.80172	2.21781	2.19127	2.04503	2.20209	2.35944	2.19591	2.24748	2.35215	1.53581	1.02483	1.70398	1.99307	1.96749	2.22138	2.11816	2.18285	0.74123	0.598235	-0.0570641	-0.645631	NaN	NaN	-1.01778	0.753216	2.21998	2.53438	2.58855	2.77881	2.64358	2.25667	2.79835	2.16597	2.16991	1.96932	2.01462	2.07325	2.09557	2.26622	2.05017	2.26445	1.95316	1.53555	0.86699	-0.0479717	-2.72941
P06703	Protein S100-A6	S100A6	7.91221	7.95229	7.84066	7.53075	7.35978	7.55589	7.4632	7.0309	7.01068	7.06036	7.05661	6.861	7.28986	7.36623	7.14852	7.1838	7.42028	7.15382	6.9087	6.65942	6.46516	6.72685	9.15697	9.46628	9.53645	9.27334	8.51221	7.87921	7.42651	7.20534	6.96952	6.39828	6.67233	7.32546	6.50566	6.45827	6.15558	5.9095	5.96675	5.68094	5.74235	6.15874	6.61659	5.85318	5.36724	6.80546	9.79847
P00918	Carbonic anhydrase 2	CA2	-1.46208	-1.2897	-1.76484	-3.5638	-2.57957	-1.2	-2.44457	NaN	-0.976046	-3.51777	-2.90901	-1.23001	-2.59301	-0.575403	-2.48575	-0.554279	-1.6178	-0.419997	5.0742	5.23536	5.4274	6.33329	1.76571	1.93861	1.62051	0.600311	-3.47101	-1.4914	-2.83529	-1.07962	-2.50254	-3.003	-2.9718	NaN	NaN	-1.77372	NaN	NaN	-2.26415	-1.42278	-1.00525	-0.834181	1.96303	2.91551	4.11231	6.44932	1.16516
Q9NVI7	ATPase family AAA domain-containing protein 3A	ATAD3A	NaN	-3.45775	NaN	-0.929493	-0.86369	NaN	NaN	-1.17431	-0.730516	NaN	NaN	NaN	NaN	-1.37946	NaN	-0.71559	NaN	NaN	-1.88083	0.624347	1.43598	1.27346	-2.66848	-6.10681	NaN	NaN	-0.724354	-1.37256	-1.05069	0.94759	-0.703501	-0.614763	NaN	-1.00825	-0.281019	-1.57734	NaN	NaN	-0.843494	NaN	NaN	NaN	-1.36298	NaN	NaN	0.346352	-1.00973
P25786	Proteasome subunit alpha type-1	PSMA1	2.35358	2.40943	2.38442	2.25203	2.1908	1.77731	1.75943	1.54384	1.92739	1.6069	0.695837	2.41143	1.25549	2.04251	0.899467	2.02243	0.705271	1.44745	2.62552	3.26203	3.74904	3.74296	3.62267	3.46699	3.36761	3.31486	2.23871	2.51616	2.44618	1.9463	0.970142	3.12644	1.02328	-0.103559	-2.40125	-0.842438	0.0454092	NaN	-1.59222	0.610323	-0.757996	-1.89227	-0.577145	-1.22569	1.00192	3.50338	3.21905
O15372	Eukaryotic translation initiation factor 3 subunit H	EIF3H	1.51142	1.02435	0.934716	1.78706	1.2794	1.02438	1.28319	1.24939	0.736891	1.04711	1.27004	2.7284	1.02865	1.43233	-0.197304	-0.430382	NaN	1.27259	0.181202	0.41079	1.61945	1.00238	2.19451	2.35886	2.17792	1.95453	0.763319	0.811892	1.74392	1.58641	1.47787	2.30739	1.24306	-0.365254	0.66147	1.11115	0.49229	0.0464697	NaN	0.592674	-0.449751	NaN	-0.123882	-0.372456	NaN	1.97552	2.21426
O14744	Protein arginine N-methyltransferase 5	PRMT5	-1.08291	-2.46747	-0.908095	-1.37889	-0.816979	-2.32853	-3.634	-1.19515	-0.536423	-1.35089	0.845175	0.694386	NaN	-0.317236	-0.225973	1.01482	-1.51536	0.465056	0.55703	-0.630851	1.72364	1.78083	1.08672	0.890186	0.278805	0.431971	-1.07636	-2.36994	-3.23207	-3.13625	NaN	0.51409	0.371351	0.381797	0.592682	0.0589809	0.838698	NaN	0.0631161	-0.706926	0.627857	-0.585722	0.226557	0.307232	0.112258	1.67921	2.15737
Q9UHX1	Poly(U)-binding-splicing factor PUF60	PUF60	1.5049	1.34395	1.31053	1.28529	1.4918	1.16338	1.51821	1.81464	1.44802	2.01629	1.99458	1.1247	1.87661	2.08826	2.15605	2.28675	2.42249	1.89347	0.980354	1.06895	1.14459	0.736585	2.68311	1.91761	1.72175	1.54645	1.65511	1.07209	1.82862	1.70353	1.02793	0.869772	1.83912	1.83914	2.37399	2.42042	2.42861	2.49638	2.19139	2.45548	2.16372	2.45935	2.25777	1.32228	0.542584	0.963955	2.46452
P00738	Haptoglobin	HP	2.13187	2.20718	2.33828	2.74441	3.1372	3.24937	3.57559	4.08168	4.86435	5.08088	4.04346	3.75862	5.54674	5.82415	5.63944	5.96053	5.65378	5.66908	3.84293	3.18188	2.18824	3.1299	3.5251	1.66921	0.282894	-1.44482	-1.60477	0.231768	0.161382	1.16966	0.349724	-1.07226	0.712736	-1.82699	NaN	NaN	NaN	NaN	-1.62452	0.192629	-0.592323	NaN	-0.342749	-1.71524	1.61297	3.27515	2.29731
P19827	Inter-alpha-trypsin inhibitor heavy chain H1	ITIH1	1.477	1.61195	0.631141	0.882565	1.58333	1.73419	1.66952	2.22196	2.64766	2.60871	2.10108	2.34543	3.15789	3.45619	3.1594	3.46064	3.12304	3.33386	1.30596	0.833171	-0.269979	-0.119042	1.78892	-1.84914	2.16136	-1.70169	-0.2708	0.775675	-0.240918	0.83712	1.28059	-0.222008	0.637812	0.37375	-0.842756	1.06366	0.735841	0.443303	-2.26918	-0.720177	0.688845	-2.31291	-2.62735	-1.99936	NaN	1.03543	0.412151
P26639	Threonine--tRNA ligase 1, cytoplasmic	TARS1	0.712401	0.923869	1.03504	0.287487	0.788136	0.426193	-0.564901	NaN	-0.126934	NaN	-1.8812	0.840574	-2.94386	-3.43528	-1.43457	-2.09067	-1.18054	NaN	0.895866	0.811996	2.01069	2.44007	2.72277	2.71088	2.41044	1.78518	0.745964	0.330397	-1.2746	-0.133331	-2.00731	-1.61535	-0.972618	-0.484757	-1.94942	NaN	-0.267892	-0.0846243	-3.07378	-0.171228	-2.86008	-1.41998	-1.91571	1.80548	0.739423	2.08831	1.05337
P53992	Protein transport protein Sec24C	SEC24C	-0.424226	-1.0382	-0.285661	-2.05012	0.507668	0.137882	-1.7838	0.713345	-0.51119	NaN	-5.0873	0.640177	-0.260279	-1.48878	-0.62332	-1.47947	-0.021101	-0.694083	-1.05166	-0.377963	1.04894	0.974181	2.07593	1.4117	0.127657	-1.71555	0.646145	-0.638206	-0.644416	0.819712	-0.501352	-0.0467777	-1.4763	1.04904e-05	-1.70223	NaN	1.0448	1.14746	-0.68856	-1.22534	-0.910749	-0.73284	-1.19513	-1.48643	-2.53014	1.36542	2.62622
P33121	Long-chain-fatty-acid--CoA ligase 1	ACSL1	-0.53461	0.731959	-0.670325	0.458706	-0.890512	-1.77645	0.266703	2.50278	0.442402	-1.87946	-1.33064	NaN	-2.88471	-1.08106	-1.67586	-1.90441	-3.52305	-2.19203	-1.07722	0.643613	1.52507	1.54264	2.05299	1.72432	1.47326	1.09611	-1.07759	-0.609776	-1.63131	-2.17922	-3.62705	-0.213232	-2.24692	-2.02008	-1.73567	-1.80177	-1.96791	NaN	-2.39792	-0.710005	-3.06486	-0.94088	-1.83936	-3.36972	-0.52934	1.11589	2.9268
P39656	Dolichyl-diphosphooligosaccharide--protein glycosyltransferase 48 kDa subunit	DDOST	2.87078	2.93023	2.89128	2.08208	2.22016	1.42913	1.41862	0.947657	0.928692	0.872307	-0.161959	0.948317	0.699171	0.392057	0.111086	1.22392	0.719286	0.579858	0.957005	1.79754	2.33418	2.37223	3.15303	3.26594	2.82055	2.31644	1.73953	1.16546	0.937112	1.22642	1.04058	2.03183	0.922535	1.02375	0.980537	0.561142	0.50537	-0.490346	0.58926	-0.237347	0.037859	0.0751514	1.26857	0.666155	0.838763	2.95577	3.34775
Q9BZF9	Uveal autoantigen with coiled-coil domains and ankyrin repeats	UACA	1.12366	0.50335	0.777013	0.630238	1.17896	0.874561	0.477625	1.29071	0.590488	0.558577	1.1511	-0.00984383	0.62211	0.78046	0.500116	0.969736	0.060133	1.19653	0.605671	0.500081	0.613873	1.10771	2.40764	2.16183	1.86215	2.12905	1.079	0.680023	-0.0529528	1.50019	-0.582811	-0.998379	0.770582	0.584071	-0.248632	0.782745	1.05679	1.1665	-0.323099	-1.69126	NaN	-0.152252	NaN	NaN	-0.740457	1.19415	0.0810165
Q08257	Quinone oxidoreductase	CRYZ	9.32472	9.23027	9.47295	9.49345	9.3537	9.48322	9.49082	9.38406	9.13431	9.26151	9.21454	8.92744	9.20785	9.25094	9.19954	9.39012	9.70184	9.18349	7.72267	7.0041	5.40988	4.62332	1.79419	2.8401	6.85669	8.00612	9.38319	9.55933	9.56992	9.67565	9.73797	9.19145	9.54375	9.35039	9.20984	9.05017	9.02761	9.00983	9.36992	9.36805	9.23746	9.44238	8.74854	8.04551	6.71529	3.99327	1.71761
Q5THJ4	Intermembrane lipid transfer protein VPS13D	VPS13D	-1.45566	-3.34946	-2.53756	-2.11418	-0.798163	-0.306078	-0.649012	-0.285156	0.401417	-0.517696	-1.01146	-0.833597	-0.0237141	-0.706894	-2.01928	0.472769	0.156313	-2.5976	NaN	NaN	-4.45576	-3.15275	-0.75992	-0.979973	-2.15531	-2.5393	NaN	-0.601759	NaN	-1.68113	-3.79859	NaN	-0.591026	-3.11664	NaN	NaN	NaN	-3.63299	NaN	NaN	NaN	NaN	-0.898014	-3.67493	NaN	NaN	0.346985
P12236	ADP/ATP translocase 3	SLC25A6	1.24891	1.32741	1.31958	0.819626	0.742932	0.561192	0.467892	-0.044899	-0.541334	-0.836172	-1.22468	-2.26828	-1.31716	-0.405344	-1.14161	-0.815823	-0.840384	-1.16368	2.30133	3.2179	4.0054	4.00613	2.54309	2.77119	2.34544	1.83274	0.987694	0.725113	0.80223	0.0605793	0.117121	0.0794849	-2.26169	-1.00019	-1.19923	-2.41512	-1.72856	-2.34805	NaN	NaN	NaN	-2.72466	-0.200062	-0.72188	1.8557	4.45706	2.08246
Q9UPT5	Exocyst complex component 7	EXOC7	-0.294921	-5.59929	-1.87813	-1.42503	-4.98004	-5.28619	NaN	NaN	NaN	-0.282763	-0.350447	-0.00333595	0.514212	0.0747433	-0.098587	NaN	-1.3175	0.962129	-1.22759	-1.20208	-2.98527	-3.43373	0.100183	-0.00375366	-0.31403	-0.32448	NaN	-1.58272	NaN	NaN	NaN	-0.428213	-0.273523	-2.40317	NaN	-0.527441	-0.837375	0.068778	NaN	NaN	NaN	NaN	NaN	NaN	-1.11785	-3.88128	-0.301672
P36543	V-type proton ATPase subunit E 1	ATP6V1E1	-0.273982	0.319808	0.611955	0.855593	-0.079978	-0.469048	0.835083	0.822443	-0.149273	-0.507132	0.637169	0.291422	NaN	-0.739332	-1.66637	0.273539	NaN	-1.09101	-2.82344	0.715913	1.42836	1.37415	3.03665	2.953	2.52761	2.08285	1.16421	1.28284	0.639272	1.41393	0.0322666	1.59669	0.677385	1.16759	1.40666	1.15079	-0.50973	0.635322	0.0930252	-0.234024	0.595346	-0.117054	-0.315796	NaN	-1.47724	2.18805	2.91283
Q9UBB4	Ataxin-10	ATXN10	0.0308237	0.0925264	0.942632	0.951542	0.918395	0.188263	0.592432	0.931204	-1.19257	0.519886	2.08547	1.90606	-1.37715	0.281994	0.137136	-2.05294	0.0279198	-1.06813	1.0262	0.73265	0.832148	0.875344	0.726086	-0.0214043	-0.269428	0.351814	1.33417	-0.347408	0.299443	1.42134	0.434944	-0.0232887	1.26045	1.64884	1.16952	2.46669	2.15128	1.56422	-0.0825253	0.923098	NaN	NaN	-1.21191	NaN	-0.758332	1.1965	0.72448
P50895	Basal cell adhesion molecule	BCAM	0.455131	0.518043	-0.193898	1.61111	1.3183	-0.00361252	0.217398	0.985914	-1.61055	-0.490873	-0.510706	-2.90156	NaN	0.221214	0.568853	0.521406	-0.220076	0.462789	0.760218	0.843476	1.41347	1.23392	0.0983486	1.4949	1.85453	1.11564	0.669054	0.584276	1.55342	1.94989	1.82745	NaN	0.785713	0.0332289	0.658236	0.376921	0.437963	0.820485	-0.348057	1.06776	-1.30297	NaN	NaN	0.433186	1.91102	-0.397188	0.247068
P27482	Calmodulin-like protein 3	CALML3	-1.93546	-1.3801	-0.556718	-0.904751	-2.07687	-2.96854	-2.05192	-0.126127	-0.906256	-2.05983	-2.18528	-1.02225	-0.318188	0.0264416	-0.302582	-1.97029	-1.82525	-1.23816	-1.5503	-2.60703	-2.27141	-2.77911	2.89103	3.07462	3.14314	2.62408	1.77145	1.32484	0.323344	-0.316542	-0.376717	3.94486	-2.10544	-0.509795	-2.78233	-1.97829	-1.20608	-1.40558	-2.12757	NaN	NaN	-2.30577	-2.50087	NaN	NaN	-1.62428	-1.03991
Q8TE77	Protein phosphatase Slingshot homolog 3	SSH3	1.29485	0.809272	1.33267	1.50171	0.786986	1.19598	1.03013	0.508572	-2.19932	-0.131899	-1.38149	-2.4353	-0.750784	0.694082	-0.509413	-0.405342	-0.0247707	-0.118886	-1.22828	-1.38219	-0.65391	-0.364787	2.11729	1.97755	2.0805	1.09569	0.97843	1.00938	0.369403	-0.78937	0.90357	-0.0355644	0.656197	0.577451	-2.78801	-1.01849	NaN	-1.4708	NaN	NaN	-0.191088	-1.56491	NaN	-0.0180035	-0.048501	-0.505512	3.36999
P00568	Adenylate kinase isoenzyme 1	AK1	3.82109	4.25163	3.77782	3.79607	4.08744	4.36509	3.9982	3.75999	4.76731	4.09921	3.02322	2.70891	4.18493	4.446	4.2158	4.47144	4.34076	4.50953	4.73974	4.34402	3.97302	4.14675	2.74234	2.89935	2.95738	2.32493	0.945143	1.46589	1.59944	2.34434	1.93395	1.91688	0.764811	1.32042	1.04134	0.595718	1.39435	-2.64767	NaN	1.71435	-0.355869	1.20004	2.4538	2.46322	1.50041	3.64297	3.37222
Q9UIJ7	GTP:AMP phosphotransferase AK3, mitochondrial	AK3	1.90309	2.33698	2.18491	1.12914	0.620669	0.850199	1.09959	-0.0495911	-0.645067	-0.131048	-1.51293	3.22273	NaN	-0.790884	NaN	NaN	-1.17266	NaN	2.81407	3.6918	4.38716	4.46997	2.54966	2.33271	1.8116	1.90954	0.00502968	-3.93846	-4.25866	-0.96567	-4.16993	0.251841	NaN	NaN	NaN	NaN	NaN	NaN	NaN	-0.548939	-2.57649	NaN	-2.38034	0.0513821	0.409553	4.36794	1.7646
O75116	Rho-associated protein kinase 2	ROCK2	0.679328	1.35297	NaN	1.15248	0.71761	2.47158	-1.8401	-0.310619	-0.906687	-2.59753	0.687656	0.0199203	0.232134	NaN	NaN	2.35249	NaN	-1.0031	0.142891	-0.169084	-1.71331	-1.77277	-0.709215	-0.177404	-0.0296459	-0.198509	0.399269	-2.53175	-0.63905	-1.31472	0.433372	NaN	2.60279	NaN	1.50395	-0.0915718	-0.478139	NaN	1.78618	NaN	0.978683	0.968092	NaN	-1.60237	NaN	-3.73003	-2.95864
Q9NSC5	Homer protein homolog 3	HOMER3	0.776532	0.0782175	0.240478	1.01073	0.499993	0.396435	0.731279	0.809671	1.82709	1.84517	0.987772	0.823713	0.0148907	0.196548	0.11964	1.69925	0.34454	-0.418702	2.54877	2.2775	1.26364	0.199491	3.34267	3.01138	2.06216	1.76175	1.17053	1.34478	0.278056	0.186293	0.702599	0.0935879	1.0231	1.16642	3.6579	3.9174	3.00621	2.68968	2.618	2.53449	2.63486	2.57255	2.42874	2.75096	2.70178	-1.31208	2.2971
Q9UHD8	Septin-9	SEPTIN9	2.07511	1.50891	1.35799	1.35856	1.12762	1.17155	1.13359	0.779955	-1.20573	0.652699	-0.523729	-1.57684	-1.68841	-0.624456	-0.805693	-3.01028	-0.104507	NaN	-0.0502243	-1.31015	-0.219707	-0.559962	3.08192	3.15729	2.91413	2.25869	1.72145	1.45906	1.14224	0.229748	-0.766867	-0.691319	-0.0983753	-3.71974	0.186813	-0.34742	NaN	NaN	-0.0706844	0.8356	-0.614849	-0.359735	-0.0966187	NaN	-2.62286	-1.60426	2.14332
P26641	Elongation factor 1-gamma	EEF1G	3.28846	3.28353	3.27179	3.13937	2.39559	2.42543	2.82196	2.87508	1.93867	2.10073	1.14324	0.903992	2.36356	2.34947	2.15552	2.38104	1.4814	1.29676	3.00257	3.75909	4.71929	4.54507	5.16499	5.29564	4.87773	4.29807	3.33628	3.32427	2.75025	2.50082	2.20131	2.43268	1.62469	1.87689	1.68974	0.141493	0.730552	-1.05044	-2.20801	-2.48906	-1.95444	-0.0205097	0.976871	1.04106	2.51381	4.62486	5.42844
P02679	Fibrinogen gamma chain	FGG	5.17812	5.07304	4.80085	4.74384	5.0717	4.78859	5.10902	5.1593	5.85092	5.94012	4.11928	4.68655	5.82223	6.06371	5.74415	6.12779	5.33894	5.63655	4.63487	4.11915	3.25799	2.94667	1.95288	0.400204	2.38121	2.30496	2.904	2.15129	2.11936	2.59509	2.23325	2.07071	2.48806	2.29688	2.27671	3.00373	2.83092	2.86527	2.4961	2.32998	2.57817	2.91055	2.46121	2.28945	1.68898	2.39009	4.46234
O00303	Eukaryotic translation initiation factor 3 subunit F	EIF3F	0.831111	1.39072	0.850978	0.779652	0.587253	1.00368	0.577944	0.821926	0.637501	0.757231	2.77682	2.91207	0.769239	0.653698	0.603251	0.879192	1.03204	0.824435	0.7757	1.38089	1.75624	1.88346	2.94181	2.82069	2.83887	2.72354	2.81479	1.17625	0.89202	1.2628	1.15272	2.08307	2.34474	2.9248	1.35437	3.22406	3.44701	3.51289	2.53671	1.85785	0.804016	1.64025	0.829952	-0.632158	0.302081	2.22605	2.96725
Q96J02	E3 ubiquitin-protein ligase Itchy homolog	ITCH	-0.151994	-1.16308	-1.30687	-1.38963	-0.0502214	-0.790794	-1.17043	-1.08665	-0.506546	-0.846485	0.800758	0.0114841	-0.479723	-1.32866	NaN	0.614159	-0.306421	-1.27442	-0.499519	-0.395213	-0.27537	-2.09136	-0.302162	0.0874672	-1.06188	-0.888285	-1.66615	-2.03236	-0.625384	-1.30154	-0.139969	NaN	-3.54071	-0.367175	-1.32588	-0.493261	-0.673434	0.237668	NaN	-4.06756	-0.399294	-0.743805	NaN	0.503117	0.430482	NaN	1.85273
O43865	S-adenosylhomocysteine hydrolase-like protein 1	AHCYL1	-0.121989	-0.144479	0.343419	NaN	0.714784	-0.299934	0.708832	0.597174	0.0787277	NaN	0.672037	NaN	NaN	1.69042	NaN	NaN	-1.0733	NaN	1.78363	3.05443	3.41729	3.43013	0.873806	0.123301	0.889322	0.405115	0.473391	NaN	-2.09652	NaN	-0.937763	-0.554501	-0.362879	-1.81715	NaN	NaN	NaN	-1.69277	NaN	-1.28582	NaN	-0.739534	-0.311619	-1.32522	2.44876	3.84501	1.31718
P46060	Ran GTPase-activating protein 1	RANGAP1	2.27863	2.15068	2.40981	2.64155	2.54911	2.68777	2.39996	2.37009	2.28157	2.80982	1.76932	1.88911	2.0572	2.07864	1.83483	2.31055	1.54786	1.72668	2.13323	1.54364	0.333445	-0.810027	1.2318	1.02536	1.11362	1.08748	0.846207	1.28244	1.46717	1.87126	1.33696	0.885469	1.65183	2.22198	2.38794	2.77037	2.35015	2.32454	2.47583	2.31595	2.39431	2.14532	2.55431	3.3325	3.32686	-1.29809	0.65901
O76094	Signal recognition particle subunit SRP72	SRP72	-0.596093	NaN	-2.18858	-2.55846	0.498012	0.208324	-0.416794	-0.838985	0.742161	NaN	-0.399702	NaN	NaN	NaN	NaN	-1.68892	-1.47856	-0.969331	NaN	-0.314658	-0.480873	0.608296	0.863476	0.729586	0.407982	-0.757648	NaN	-1.8759	-2.51006	-0.692221	-0.0467415	-0.276857	NaN	NaN	-0.455341	0.9433	-0.892274	-0.752904	0.0420589	-0.25211	NaN	NaN	-0.284737	NaN	0.0803823	-0.00234222	0.465731
P28288	ATP-binding cassette sub-family D member 3	ABCD3	1.86064	-0.619428	-0.732295	-0.315216	-1.18754	-1.35538	-1.32331	-2.01789	-1.9221	3.33509	-0.271442	-2.70593	-1.6053	-1.37649	-2.73197	-1.29146	-1.07064	-1.83491	-1.67061	0.324634	2.22542	2.20016	0.204842	-2.70189	-0.220032	0.459265	NaN	2.38676	-0.974154	-0.00703621	-0.970852	1.22592	-2.81831	-0.31857	-3.7508	-2.8115	NaN	-3.12949	-2.67119	-0.740355	-1.43825	-1.52545	-2.60753	1.34298	NaN	0.637362	1.11637
Q13576	Ras GTPase-activating-like protein IQGAP2	IQGAP2	-0.733054	NaN	-1.00588	-1.81996	-0.755511	NaN	NaN	-2.09451	-3.83384	-0.819752	-0.230787	NaN	1.15246	0.382402	0.343464	-1.31662	0.418985	NaN	-0.227003	-0.182843	1.06754	1.12336	NaN	-3.37645	NaN	-2.07726	-3.97405	-3.17389	-2.00239	-0.590561	-3.23696	-1.95073	-1.26753	-1.88953	-3.2731	-0.383509	NaN	NaN	-1.99591	-1.26835	-0.54945	-1.58127	-1.14914	NaN	-1.66471	0.688307	-1.35233
O94906	Pre-mRNA-processing factor 6	PRPF6	3.75318	3.38084	0.20021	-0.176737	-1.19552	-1.68817	-1.58121	-1.73812	NaN	-1.35307	-0.229498	-0.302902	NaN	-2.19217	NaN	NaN	-0.404512	NaN	-0.257679	-0.0659323	-0.369211	1.00518	1.93213	1.25271	0.179619	0.131561	-2.26998	-0.368635	NaN	NaN	NaN	-1.73662	1.9644	-0.44893	-1.53463	0.472387	0.565757	NaN	-2.83492	0.125734	0.387903	0.539516	-0.49202	NaN	NaN	0.93556	1.03792
O43175	D-3-phosphoglycerate dehydrogenase	PHGDH	1.29941	0.878219	1.04045	-1.52136	1.242	1.45234	-2.94055	-3.62172	-2.82284	-2.32341	-1.24086	NaN	-3.19414	-3.00655	-3.42599	-2.89908	-0.454727	-3.21192	-1.25053	-0.461631	-0.839102	-1.39958	4.20541	4.47099	4.45613	4.29352	3.24954	2.74117	1.67322	1.14585	0.67474	1.02858	-1.40164	-1.09125	-1.24428	1.81143	NaN	1.28619	NaN	NaN	NaN	NaN	NaN	-1.08593	-0.409286	-0.80698	3.77888
Q14108	Lysosome membrane protein 2	SCARB2	-1.20864	0.0871286	-0.123672	1.00406	-0.299699	-1.80188	-1.48405	0.048027	-1.54504	NaN	2.59615	2.11564	NaN	-3.75661	-1.96417	-2.2544	NaN	NaN	0.564411	1.00733	0.570795	0.938132	2.23419	0.792608	0.902863	0.833071	-1.02792	-0.483301	0.637698	0.32329	0.666243	1.54387	1.27775	1.84956	1.53008	1.702	1.98815	1.84811	NaN	NaN	NaN	NaN	-1.16544	-1.3825	0.612723	-0.596439	2.78503
P19022	Cadherin-2	CDH2	1.42237	-1.08919	-1.10458	0.736387	1.64693	-1.61974	-1.2697	1.33646	-0.692759	1.68867	2.3442	2.32489	1.68969	1.67944	1.63265	1.77662	2.2804	1.92729	1.04799	1.47812	2.33771	2.20621	0.339584	-0.67557	0.532387	1.15401	1.77579	1.00492	1.25854	1.57735	1.71112	2.44328	2.90741	2.90756	3.42495	3.38938	3.16976	2.96064	2.71039	2.14162	2.06738	1.95691	2.45141	2.01162	2.69777	1.91171	-4.65812
Q8IYI6	Exocyst complex component 8	EXOC8	NaN	-1.62435	NaN	-3.06698	0.619058	0.0121651	-0.675325	0.194168	0.250246	0.313135	1.66073	1.35097	-0.58802	1.04504	0.430265	-0.0854282	1.07435	-1.4962	-1.78801	-1.786	-4.82139	-2.29018	0.536749	0.74367	-0.229805	-0.0151939	NaN	-0.535318	-3.41559	-0.426311	-0.927292	-0.20355	1.09351	0.53135	1.05397	-1.0012	0.179528	-0.350602	1.30948	1.24999	-0.994463	0.276669	-0.221016	NaN	NaN	-0.0366707	1.54977
P23142	Fibulin-1	FBLN1	-0.957818	0.519588	0.00605679	2.3315	-0.0667181	0.845667	0.265097	0.89535	2.06679	1.77629	2.27587	2.0291	2.37646	2.9426	2.9515	2.92553	2.214	2.6832	3.10359	3.00283	2.41196	1.82875	-0.951483	-1.78861	-1.79921	-0.608658	0.959309	-1.24392	NaN	1.51367	1.02202	1.41852	-0.218681	1.759	0.551701	1.24556	1.54405	1.70776	1.37611	1.59504	0.0299606	0.745182	0.725744	1.20798	1.88604	-3.9119	0.155973
P12429	Annexin A3	ANXA3	2.65207	2.47281	2.26679	3.03818	3.02745	3.12651	3.00742	3.56241	3.72779	4.18443	2.00583	1.52308	4.42574	4.79705	4.56531	4.74187	3.99244	4.9379	3.52659	3.11609	1.76801	1.00872	0.0738392	0.55018	1.01252	0.470074	1.00806	3.84971	4.26186	4.56467	4.67864	2.5208	1.96415	0.915112	1.23567	1.48269	0.694631	0.981181	2.85658	3.24991	3.0678	3.33566	3.86599	4.50253	2.61955	-0.199457	4.059
P49257	Protein ERGIC-53	LMAN1	2.59241	2.64767	2.16757	1.96459	2.21946	2.11677	1.71419	1.2968	1.38027	0.95982	1.33161	1.82723	1.26348	1.20204	0.501923	0.646118	0.577608	-0.859048	1.23361	1.43331	1.75873	1.98974	3.82322	2.94675	2.19953	2.03677	1.82453	1.98379	1.14691	1.70174	0.848558	2.45594	1.19549	1.59178	0.890383	1.97502	2.21322	2.5713	1.00732	0.637585	2.05793	-0.30094	0.295237	0.644909	0.284863	2.25869	3.65738
P05089	Arginase-1	ARG1	2.94528	2.82804	2.56776	2.02691	2.76554	4.26333	4.30324	4.44644	4.26289	4.54531	2.60161	2.90251	4.62207	4.79803	4.71211	4.84581	2.69699	4.70555	2.77942	1.50816	1.5736	1.92792	-2.30326	-1.97715	-0.595518	0.24164	1.32858	2.38347	2.3054	2.25822	2.54987	5.92868	1.9814	3.29597	1.62473	2.91911	1.70989	1.46666	2.60327	3.27344	4.07022	2.12058	2.34697	-0.0145264	0.0333853	0.744209	0.777859
O95671	Probable bifunctional dTTP/UTP pyrophosphatase/methyltransferase protein	ASMTL	-2.80721	-0.191667	-0.205714	-2.54608	-4.46225	-0.710108	-0.699711	-2.83902	-3.75454	-4.43241	NaN	NaN	NaN	NaN	-3.58284	NaN	NaN	NaN	-1.74779	-0.88428	-0.227024	-1.19827	2.56493	2.41107	2.55478	2.17094	0.906717	0.446529	-0.378171	NaN	-0.658384	NaN	-0.914902	-0.925782	NaN	-0.481319	NaN	NaN	NaN	NaN	-2.98089	NaN	NaN	-2.87881	-2.88433	-0.815233	2.64071
P12532	Creatine kinase U-type, mitochondrial	CKMT1A;CKMT1B	-1.44617	NaN	NaN	NaN	NaN	NaN	-0.813129	-1.42977	-1.53884	NaN	-0.93523	-0.783726	NaN	NaN	NaN	NaN	NaN	NaN	1.8057	3.14373	3.76345	3.46579	3.25786	2.60015	2.09961	1.43786	0.741159	0.64398	0.353803	-0.725744	-2.32879	2.76188	NaN	NaN	NaN	NaN	NaN	NaN	NaN	NaN	NaN	NaN	NaN	NaN	0.517577	3.27823	-1.59226
P13591	Neural cell adhesion molecule 1	NCAM1	4.68278	4.42442	4.30415	4.40793	4.42471	4.36909	4.47199	4.52671	4.8312	4.49276	1.15226	-0.39884	4.29903	4.25265	4.21683	-0.646461	NaN	-1.15217	1.69584	2.73019	3.68842	3.90126	-3.46536	NaN	-0.887711	0.558352	-0.498053	3.82216	3.55624	3.79144	3.68166	-2.37275	-0.773033	-0.282773	-2.04124	NaN	1.03973	0.382409	-0.488028	NaN	NaN	NaN	-1.27797	0.708748	1.27623	3.8015	-1.24381
P47712	Cytosolic phospholipase A2	PLA2G4A	1.39321	1.35526	1.01048	1.30204	0.220836	-0.591335	-0.170616	1.48279	-0.283258	2.76192	1.05793	2.35777	1.63102	2.0677	2.7097	0.478113	1.16649	0.90348	1.34377	2.6661	3.18596	3.33785	4.55333	4.89587	4.39256	3.9748	2.99756	3.14095	2.6102	2.43188	1.3761	7.51908	-0.938366	0.99406	1.73963	0.959602	2.61868	-1.97005	1.36159	1.31905	5.94643	1.14739	2.47136	1.36076	1.19439	3.73283	2.26373
P45880	Voltage-dependent anion-selective channel protein 2	VDAC2	3.81112	3.91082	4.19273	3.85881	3.84351	3.33672	3.67389	2.93349	2.72868	3.64768	1.76413	1.039	2.53141	4.22025	2.40305	2.21014	2.11203	2.43289	5.09227	5.98915	6.76921	6.87315	4.4161	4.23273	3.85658	3.71316	2.12337	2.39367	2.01856	2.22009	1.85172	4.12987	1.32435	1.76011	1.90854	0.907166	0.978435	1.53434	1.59291	1.61629	1.40903	1.85174	2.0997	1.80654	4.20293	6.75104	4.85705
P30085	UMP-CMP kinase	CMPK1	1.15305	1.3728	1.10154	1.02257	1.2249	1.77931	1.3978	1.09404	1.99551	1.67266	0.194611	2.39291	1.58063	1.19014	1.71368	1.91134	0.871534	1.12	1.95499	1.86583	1.21024	1.9565	2.1297	2.16855	1.79407	1.87095	1.63348	1.34823	1.73072	0.877914	1.77856	1.21991	1.12983	1.43316	1.04302	0.42786	0.565063	0.830951	1.45576	0.000486374	2.12256	1.20907	1.11722	0.282412	-1.50299	0.830633	4.96346
P28482	Mitogen-activated protein kinase 1	MAPK1	1.19182	0.516931	-0.147197	-0.817219	-0.907224	-0.551254	-0.912355	-0.724525	-1.19484	-0.150259	NaN	0.78648	-1.44908	-1.70112	-0.986622	-1.76563	-2.29919	-0.989999	0.692566	1.34731	1.76361	1.6371	2.49288	2.52499	2.02209	1.75389	NaN	-0.393553	-1.811	NaN	-2.85192	-1.58242	-2.65586	-1.25254	NaN	NaN	-1.78707	NaN	-2.42797	-2.88781	-2.99737	-1.93308	NaN	NaN	-0.677161	1.62281	2.48929
P19525	Interferon-induced, double-stranded RNA-activated protein kinase	EIF2AK2	-1.7617	-1.39593	-1.918	-1.00169	-2.08385	-3.15586	-2.29614	-3.58855	NaN	-0.908632	-2.23368	-0.347561	NaN	-1.74385	NaN	-3.28067	NaN	-1.65183	-1.28641	-0.377114	-0.304724	-0.824138	0.788857	1.20111	0.568066	0.278238	-2.04439	-2.15746	NaN	-1.36857	-2.73	NaN	-2.30562	-2.4258	-2.17283	NaN	-2.29126	-2.56361	-2.41469	-1.86172	-2.01844	-1.68578	-2.58511	0.25473	0.156571	0.464834	1.77508
O75131	Copine-3	CPNE3	1.17948	1.45897	1.00477	-0.152391	1.81202	1.76394	0.844742	0.226328	0.766211	0.643696	NaN	-1.71688	NaN	-0.400345	-0.0179882	-0.109592	-2.27118	0.0192633	1.07115	1.61227	2.72448	2.98308	3.92729	3.77936	3.47632	3.02236	2.19012	1.9267	0.152823	2.24034	1.83066	0.237049	1.40251	-0.870976	NaN	-1.76749	0.0162878	-1.04486	-1.6307	-2.17703	-1.50499	-2.6506	1.16614	NaN	-0.672233	3.30305	3.90933
P11717	Cation-independent mannose-6-phosphate receptor	IGF2R	NaN	-2.12551	NaN	-2.56973	NaN	0.710625	NaN	NaN	-2.18147	NaN	-1.27813	NaN	0.959513	1.11191	0.609699	-1.15455	NaN	NaN	-0.0443077	-0.274875	-0.0020771	-1.06919	0.440208	0.899775	0.231443	-0.467562	-2.77949	0.414185	0.28634	NaN	0.349043	-0.510235	NaN	-0.102645	NaN	NaN	NaN	NaN	-1.95961	NaN	NaN	NaN	NaN	NaN	NaN	-0.0395546	0.577469
P05166	Propionyl-CoA carboxylase beta chain, mitochondrial	PCCB	0.973714	1.01355	1.3609	1.39205	3.04063	0.901413	1.41656	1.92622	1.67091	1.07577	0.471333	0.475769	1.7383	2.41251	1.20438	1.36737	0.816698	1.75115	0.433218	1.00996	2.18442	2.23742	-0.382063	-0.955864	-1.54915	-0.233696	0.658981	1.12869	1.89136	2.26645	1.03468	0.676895	1.91391	0.61653	2.36398	0.544613	0.384246	1.34869	1.05667	NaN	1.88658	1.96217	2.46247	NaN	-2.09127	1.93353	-0.0937843
P36542	ATP synthase subunit gamma, mitochondrial	ATP5F1C	2.66118	2.89544	2.80575	2.08646	2.4198	1.89574	2.01708	1.34193	0.211113	0.972359	-0.617302	-1.15058	0.242605	0.983667	0.274574	0.865541	0.0642872	0.274848	4.32365	5.41717	6.16664	6.34577	4.00745	3.79877	3.43333	3.04374	2.12226	2.65889	2.31465	2.00845	1.83731	2.06645	-0.453997	0.75076	-0.435019	0.398251	0.427831	-0.033473	0.88838	1.33319	2.38012	1.20384	1.82577	1.78708	3.41614	6.35014	3.58576
Q7Z3J2	VPS35 endosomal protein-sorting factor-like	VPS35L	0.151336	-0.550105	-1.88772	-2.2642	-1.77638	-0.204189	-2.67377	-0.788771	-0.808674	-0.771221	-1.50046	-0.566294	-1.01413	-1.08162	-1.6224	-0.641802	-2.60711	-0.961766	NaN	-2.68681	-1.21247	-1.51312	-1.2141	-1.22944	-0.512228	-1.34107	-1.22555	-2.85039	-2.7135	-0.388084	-0.737303	-1.40686	-1.93659	-0.489398	-0.407907	0.681257	-0.391761	-0.415881	-3.20093	-0.151733	-3.1719	-2.09287	-1.5514	-0.390867	0.499461	-0.406395	0.903439
Q7Z3Y8	Keratin, type I cytoskeletal 27	KRT27	NaN	-0.817153	NaN	NaN	NaN	-0.640726	-1.03269	NaN	NaN	NaN	0.504148	1.0035	NaN	NaN	NaN	NaN	NaN	NaN	-1.86485	-1.27972	-0.966728	-2.26415	-0.335997	0.57745	-0.42371	0.418892	-0.189926	0.220778	NaN	NaN	NaN	-0.954844	-0.807184	-0.00379467	0.110237	1.13145	0.771178	0.656651	0.100174	NaN	NaN	NaN	NaN	-0.957447	1.24553	NaN	-3.80688
Q01105	Protein SET	SET	1.15965	1.13531	1.84592	1.29418	0.705096	0.57308	0.848928	-0.466347	0.83145	0.997564	1.05632	0.198072	-0.305862	-0.00117874	-0.248655	0.769899	0.988861	-0.260028	1.78477	2.19201	2.7652	2.81885	3.87911	4.10693	3.88808	3.01668	2.69218	2.77423	2.11689	1.54481	1.59111	1.37723	1.2365	1.46341	0.444347	0.591875	0.46531	NaN	1.04764	NaN	1.04967	NaN	0.461521	-0.737867	1.30921	2.80876	5.17337
Q13085	Acetyl-CoA carboxylase 1	ACACA	1.49508	1.35278	1.42578	1.42493	1.64979	1.48943	1.93776	1.84191	1.16048	0.796314	-1.63635	2.15563	1.22733	1.4241	1.78549	2.18998	1.66958	0.940406	1.04178	0.555108	-0.478052	0.207839	1.15195	0.545252	0.924126	1.33518	1.07037	1.91492	2.22655	1.82692	1.76636	0.931646	1.81533	1.59402	1.95841	1.96233	2.27534	1.92533	1.78648	1.31513	0.799641	1.67956	1.4691	2.21747	0.40388	-0.521498	-0.208488
Q99816	Tumor susceptibility gene 101 protein	TSG101	-1.01336	-1.22997	0.145057	0.0161133	0.183734	NaN	0.493801	-0.721588	0.150883	0.216383	-1.2585	-2.46917	-0.655825	0.508427	-0.813032	-0.774708	-2.44319	0.385678	-1.08554	-0.566794	-2.23358	-0.911265	2.43158	2.32832	1.14888	0.379488	0.0238419	-1.61585	-0.192342	-1.1671	-0.42317	0.954565	-1.02098	-2.00346	NaN	-1.43115	-1.76282	0.0198584	NaN	NaN	-2.21107	-0.286831	0.346687	1.10011	0.566787	-0.472013	3.06076
P12830	Cadherin-1	CDH1	1.27095	0.462821	1.08254	0.980869	1.38114	1.71424	1.50587	1.5097	1.25265	1.69979	0.35713	1.14928	0.633911	1.64199	1.14446	1.78011	0.865705	0.924716	3.21059	3.09309	3.43149	1.22635	2.11599	2.17141	2.05198	1.8134	0.950819	1.9548	1.59987	2.1996	2.05883	1.2495	1.6932	0.981053	0.672037	1.37984	0.78984	0.673196	1.48368	1.457	0.430992	1.92023	2.04951	4.50671	4.93987	-0.00251579	3.10885
P22307	Sterol carrier protein 2	SCP2	1.48619	1.59062	1.43977	1.01902	1.28568	-1.18644	-1.26766	-0.917046	-1.82727	-0.247248	-2.16958	0.708456	-0.560165	-0.724615	-2.39787	-2.27864	-2.22158	-2.55858	2.0939	2.93907	3.72793	3.73604	4.47507	4.06702	3.50853	2.60333	2.35053	1.11807	1.23982	1.45119	1.81874	0.962982	0.666969	1.19203	-2.81922	-3.29562	-0.871112	0.00120831	-3.31894	-3.50769	0.0183296	-0.878286	-2.14792	-1.07906	0.664365	3.97064	2.15065
P28074	Proteasome subunit beta type-5	PSMB5	1.51203	1.5295	2.01474	0.128042	1.01371	1.03526	1.0547	0.661749	0.118259	0.0978947	NaN	-1.69005	-0.0105915	0.594519	-1.36014	-1.34299	-0.308834	-1.71403	2.25087	3.17958	3.71876	3.73329	3.56481	3.76679	3.51962	3.22561	2.00776	1.15895	0.675666	0.433619	-0.253811	3.30948	-1.31794	-0.881957	NaN	NaN	-2.14674	-1.7507	NaN	-0.290396	-0.20104	-1.25126	-0.947407	-0.065794	0.986749	3.56277	2.8937
Q9Y6D5	Brefeldin A-inhibited guanine nucleotide-exchange protein 2	ARFGEF2	0.663693	0.3693	0.911174	0.218458	1.5752	1.14527	1.35119	0.90929	0.960171	0.699421	NaN	1.49078	0.493752	0.0319748	-0.381756	0.127247	NaN	-0.144544	-1.41069	-1.83387	-1.26743	-0.508208	0.151901	-0.308342	-0.461496	-0.417112	-0.000120163	0.515446	1.26305	0.690767	0.81459	-0.999416	1.51641	1.64406	-1.0899	-0.374582	NaN	-2.02194	NaN	-0.953732	-2.14383	NaN	NaN	-1.48108	0.0589285	-1.59389	1.02704
P01861	Immunoglobulin heavy constant gamma 4	IGHG4	3.49735	4.16086	4.20779	4.2865	4.31437	4.47408	4.43786	4.53186	5.05471	5.00334	4.53159	3.85201	4.88632	5.01153	5.09841	5.37338	5.27771	5.04252	5.21965	4.78096	3.71685	2.69472	0.321264	0.270014	0.487642	1.44244	2.80703	2.88163	3.15496	3.98897	3.40573	3.71254	4.12471	3.6008	3.27354	3.31224	2.62065	2.71247	3.1899	3.19707	3.24938	3.55483	3.70575	4.49137	4.4841	0.222048	-0.552511
O14908	PDZ domain-containing protein GIPC1	GIPC1	-0.784247	-3.11659	-2.45344	0.248714	-0.888949	NaN	0.858147	-0.15131	-2.48287	0.335188	NaN	2.20795	NaN	NaN	-2.54774	NaN	NaN	-2.53467	0.0625973	-0.941157	-0.00994682	-1.1179	1.51491	0.871704	0.172903	0.30617	-0.387486	-0.592783	0.420312	-2.08965	0.440386	0.556929	1.87134	-2.94053	-2.68115	-2.31312	-2.22489	-0.2051	-0.800043	2.97609	-2.18304	NaN	NaN	-0.210205	-0.718877	0.0277348	2.17534
P01019	Angiotensinogen	AGT	0.15989	0.230563	0.327653	0.345114	0.351159	0.356186	-0.0302353	0.716223	1.30838	1.3482	0.688578	0.649273	1.90307	2.01621	1.83465	2.06233	1.93473	2.00125	1.01322	1.03864	-0.315357	-0.279794	-1.13193	-1.26503	-1.95061	-1.94453	-0.236958	-0.00466156	0.26011	0.924341	0.927881	0.179525	1.31665	1.37648	1.37437	1.13641	1.70865	1.63371	1.74917	1.17803	1.44626	1.33115	1.33464	1.7462	1.98581	-2.50957	2.4104
P60660	Myosin light polypeptide 6	MYL6	3.63854	3.48283	3.44674	3.15034	3.23859	2.99946	3.04034	2.77544	2.57595	2.33131	1.418	0.907312	2.35763	2.17276	1.84353	1.70771	0.78863	1.6102	3.93406	4.82242	5.73073	5.68109	5.62198	5.41457	5.13001	4.66335	3.98977	3.80423	3.40167	3.42514	3.27547	3.1331	1.54248	1.50654	0.332392	0.092947	-0.640401	-3.42655	0.284872	-0.286333	-1.6212	-0.0521984	1.01228	1.20972	3.01282	5.51523	5.97408
P30520	Adenylosuccinate synthetase isozyme 2	ADSS2	-0.180985	-1.61472	-2.51339	-2.80314	-3.2351	-1.66648	-2.22892	-2.36101	0.617102	-0.738726	NaN	-0.202913	NaN	0.216967	-0.0518074	0.10973	-1.73089	-1.49372	0.0131798	-0.801877	1.15403	1.50515	0.996061	1.12297	1.01851	1.05381	-1.30059	-4.04528	0.520354	-0.975769	NaN	-1.98017	NaN	-0.802516	-0.0180016	-1.5062	0.433089	NaN	1.33344	0.761925	NaN	-0.00522995	0.145151	-0.700693	-3.44683	0.820293	3.39478
Q13283	Ras GTPase-activating protein-binding protein 1	G3BP1	2.24939	2.39004	2.26594	2.38391	2.5237	2.58783	2.4491	2.2068	2.41126	2.14144	0.385633	0.518486	1.9951	2.15777	1.66627	1.57722	1.74375	2.09847	0.504307	0.678554	1.42904	1.30074	2.1055	2.47027	2.34247	2.27299	1.95478	2.5532	2.51841	2.57784	2.38642	1.29672	2.06008	0.597253	0.600567	0.567793	0.485618	0.306228	0.54208	0.824846	-0.564651	0.998198	0.710445	0.861912	-0.76772	0.624218	1.67368
Q9NZW5	Protein PALS2	PALS2	-2.63454	0.655147	-0.5386	0.655006	1.37034	0.861193	1.08569	1.28499	1.56059	1.37885	-0.365274	NaN	-2.13278	0.87105	-2.93657	1.10213	-1.19886	0.601434	1.57465	1.47304	1.45525	1.38664	1.72587	2.04552	2.09986	1.53883	-0.800102	0.508829	-0.552564	-1.21809	-0.556114	-2.18841	-3.33019	0.0692091	NaN	-0.0967636	-2.67818	NaN	-0.00300598	-1.78429	-0.602442	0.164011	NaN	1.31247	0.568307	1.03424	2.11935
O95433	Activator of 90 kDa heat shock protein ATPase homolog 1	AHSA1	-3.54159	-3.3751	-2.62236	-3.11446	-0.635449	0.260048	NaN	-0.760258	-1.8651	NaN	-1.18481	-1.74957	-0.762016	-0.540066	-0.73547	-1.09404	-1.01017	NaN	-3.29217	-1.45052	0.183012	-0.507371	-0.263863	-0.494514	-1.08817	-1.27577	-2.15522	-1.25443	NaN	NaN	-2.02024	-0.365574	-2.23443	-0.597148	-2.49297	-2.42674	NaN	-1.06223	-2.23499	-0.671091	-0.424627	-3.02889	-1.34542	NaN	-1.89527	-2.07611	1.57363
P19404	NADH dehydrogenase [ubiquinone] flavoprotein 2, mitochondrial	NDUFV2	-0.697871	-0.429879	-0.12708	-0.630041	-1.21474	-1.10964	-1.11795	-0.535645	-1.35443	-0.528044	0.444386	0.333002	-0.956728	NaN	NaN	-1.0345	NaN	-1.25576	2.37981	3.65307	4.61917	4.57862	1.54705	1.39898	1.42499	1.24321	0.824493	-1.92973	-0.790969	-1.05057	NaN	-2.07764	-1.01355	0.847272	1.28376	1.74733	2.08539	2.37211	0.97224	0.0810623	-0.300219	-1.66749	-0.582808	NaN	2.02992	4.49019	0.120064
Q9NTK5	Obg-like ATPase 1	OLA1	0.888989	1.10506	-1.85218	0.628799	-0.918721	NaN	-1.84918	-0.573259	NaN	-2.4506	-0.192192	-0.61949	-0.904125	-0.157866	-1.43839	-3.88636	-0.909353	-1.5662	0.986767	1.99644	2.03256	2.30271	2.61157	2.57624	2.86525	3.00962	1.80389	1.2623	0.974353	-0.0321941	-0.644466	-0.15782	-0.309578	0.146476	-0.391584	1.51649	-0.536433	NaN	NaN	0.139181	0.367037	NaN	NaN	-0.24531	0.81199	2.27585	3.7918
Q15418	Ribosomal protein S6 kinase alpha-1	RPS6KA1	NaN	NaN	NaN	NaN	NaN	NaN	NaN	NaN	NaN	NaN	-0.907288	-2.68554	NaN	NaN	NaN	NaN	NaN	NaN	NaN	-2.69737	-1.24079	-1.54005	0.456947	0.101377	0.261608	-0.482588	-0.585821	NaN	NaN	NaN	NaN	NaN	NaN	NaN	NaN	NaN	NaN	NaN	NaN	-0.969059	NaN	NaN	NaN	NaN	NaN	-2.81436	-0.166313
P36957	Dihydrolipoyllysine-residue succinyltransferase component of 2-oxoglutarate dehydrogenase complex, mitochondrial	DLST	3.02617	3.18009	3.12685	2.75182	2.56123	2.26303	2.36821	1.93187	1.02146	1.9034	1.17131	0.5793	0.509058	-0.223488	0.0820866	-0.896507	-1.81894	0.22582	3.00892	4.32836	5.1082	5.24526	2.78814	2.66582	2.20333	1.98222	-0.183386	0.657757	-0.321151	0.588161	-0.596064	2.22149	-1.25392	-0.905744	-1.50458	-0.232061	-0.0973005	-0.858441	-2.41963	-1.98021	-3.47703	-1.35243	-1.582	-0.421995	2.124	5.39758	1.9656
Q9Y376	Calcium-binding protein 39	CAB39	1.24444	0.853436	1.21671	1.5573	0.879184	0.575504	0.730595	1.11371	1.79045	2.16564	3.42927	2.16457	2.57443	2.38496	2.31482	2.40097	2.33906	1.99387	0.169724	0.582538	0.269539	0.336211	0.630796	0.0479565	0.865185	1.15614	1.23108	0.78652	0.693181	1.55725	0.458652	0.757767	2.09588	1.7099	2.84978	1.83595	1.89281	2.84324	-2.35513	2.83987	1.9499	NaN	1.89913	2.70179	-1.13894	-0.544502	2.30322
P05090	Apolipoprotein D	APOD	5.45348	5.42942	5.44303	5.39106	5.45689	5.39493	5.68149	5.98739	6.47136	6.63416	6.72347	6.54635	7.19945	7.48655	7.41879	7.53026	7.60806	10.6969	7.07176	6.85818	6.00352	5.85089	5.85434	6.04096	5.63595	5.24399	6.11142	6.43165	6.46897	6.66202	6.63757	6.65202	7.13839	7.37726	7.26571	7.34184	7.16465	7.17754	7.32648	7.30297	7.12739	7.34434	7.52563	8.37583	8.65275	5.88319	5.96895
Q9NSD9	Phenylalanine--tRNA ligase beta subunit	FARSB	2.76813	2.61629	2.72047	2.86702	2.83345	2.79875	2.80676	2.65915	2.86922	2.79037	1.92898	1.8583	2.42492	2.67953	2.19933	2.55929	2.45213	2.62807	2.62917	2.78592	3.0358	2.81737	1.98013	2.23275	1.99982	2.27433	2.45061	2.82276	3.07959	3.31982	3.11655	2.42952	2.82052	1.96202	2.14329	2.73543	2.57198	2.2658	1.94961	1.90093	1.8476	1.71814	1.80256	1.59638	0.738727	2.84651	1.67337
O15173	Membrane-associated progesterone receptor component 2	PGRMC2	0.118285	0.90157	0.857451	0.674431	0.232875	0.0608273	-0.0116825	-1.70566	NaN	0.200579	2.15963	1.18428	NaN	NaN	NaN	-1.41989	NaN	NaN	0.435617	1.20995	1.71084	1.78313	2.35308	2.34859	1.73844	0.934198	-0.0318832	-0.424385	0.524365	-0.516962	-1.91872	2.58297	NaN	1.86759	1.12607	-1.26945	-1.54961	-0.232247	NaN	-1.6466	NaN	NaN	NaN	NaN	NaN	2.06346	2.29515
Q9P0M6	Core histone macro-H2A.2	MACROH2A2	-0.699201	NaN	-0.73224	NaN	0.469819	-0.481722	-0.482182	0.921654	0.44912	-0.396828	-0.788719	NaN	0.890409	0.969059	0.537249	1.08928	0.961971	0.529273	0.354488	NaN	-3.10523	-2.72557	2.05388	1.43449	0.953382	-0.452969	-2.83098	-2.9371	-0.994773	-2.57847	-1.01397	NaN	-0.0766163	0.842893	-0.50613	-0.142136	0.302539	0.849326	1.11689	-0.791845	-0.39588	1.16582	1.1759	1.15959	1.25176	0.239586	1.52685
O95140	Mitofusin-2	MFN2	-0.119971	-0.900552	-1.62251	NaN	-0.224448	-0.309074	NaN	NaN	-0.208647	NaN	0.682224	1.88865	-0.0451126	-0.330196	-0.242868	1.8731	-0.992834	0.459449	0.251326	0.0661173	2.13377	2.35167	0.910809	0.687262	0.233181	-1.29382	NaN	-1.26531	-0.734275	NaN	-0.317762	-1.45445	0.628452	0.217006	1.11934	0.443542	-0.411172	-0.146834	-0.523441	0.699333	NaN	-0.880465	NaN	NaN	-0.319146	2.78281	0.799536
Q6WCQ1	Myosin phosphatase Rho-interacting protein	MPRIP	-0.228122	NaN	0.383054	0.258118	0.355439	0.440201	0.406832	0.911566	0.338081	0.427917	-0.282713	2.15134	0.085062	-2.78602	NaN	-0.96092	NaN	-2.79064	-0.843363	-1.02615	1.3495	1.22161	0.130384	-0.907185	-1.16207	-1.22115	0.704775	-0.449163	0.437137	-0.511719	-0.342688	0.101353	-0.285952	1.52207	-0.260382	0.215996	0.610982	0.537095	-0.0541248	0.0549488	0.187271	-1.10662	NaN	0.20171	-0.419993	1.33111	0.0874653
Q15233	Non-POU domain-containing octamer-binding protein	NONO	2.321	2.02973	2.23592	2.29296	1.67738	1.31729	1.85068	1.99063	1.779	2.25613	-1.55238	-0.50527	-0.228338	0.00375557	2.47946	2.77094	-0.912798	2.1694	2.44431	2.56609	2.32455	2.25052	3.88371	3.69155	3.19919	2.75586	2.2608	2.70491	2.48961	2.69929	2.2976	1.17274	2.33152	2.50872	-0.611742	-0.0980129	-0.0992956	-1.0361	-0.395437	2.24495	2.21469	2.369	NaN	0.721338	1.66452	2.94805	2.3695
P51149	Ras-related protein Rab-7a	RAB7A	1.41428	2.15608	1.65495	1.38799	1.86589	0.369188	1.13169	0.543648	1.0702	0.330236	1.24989	-0.65386	0.388077	-0.0740185	-0.208941	-0.432243	-0.0850735	0.374599	1.70268	2.35629	3.26573	3.50276	4.15596	3.8453	3.30086	2.65873	1.89092	1.37675	0.881551	1.15434	1.31894	1.73403	-0.195141	0.257567	-0.128246	-0.729572	0.870357	NaN	-0.378477	0.998098	1.01618	0.772802	0.226604	0.109564	0.276181	3.83647	2.08362
Q7RTS7	Keratin, type II cytoskeletal 74	KRT74	NaN	NaN	NaN	NaN	NaN	NaN	NaN	NaN	NaN	NaN	NaN	NaN	NaN	NaN	NaN	NaN	NaN	NaN	NaN	NaN	NaN	NaN	-3.41193	-4.49715	-2.87976	-3.75781	NaN	NaN	-4.91402	NaN	NaN	NaN	NaN	NaN	NaN	NaN	NaN	NaN	NaN	NaN	NaN	NaN	NaN	NaN	NaN	-3.97969	-1.36511
P06702	Protein S100-A9	S100A9	3.75306	4.66028	5.32525	5.51282	5.08277	4.31368	4.61579	4.48394	4.44806	4.68577	1.05036	-0.0929222	4.39127	4.95952	4.26469	4.36643	2.96232	3.80753	2.47001	1.8707	0.909899	3.28137	0.0721397	-0.902182	-0.11566	-1.91903	-3.61519	-0.907	0.626384	0.811424	0.950932	5.49391	0.261225	1.40386	NaN	-3.0784	NaN	-2.47818	-0.71653	NaN	4.08433	NaN	-0.712805	NaN	-2.13483	-1.96382	7.82751
O00299	Chloride intracellular channel protein 1	CLIC1	1.92247	1.9889	2.17779	1.54167	1.61868	1.90756	1.52529	1.18829	1.17776	1.27441	1.52129	0.693169	0.768553	1.81606	1.12654	1.40322	1.98561	1.71509	2.17687	2.07966	2.35881	2.82535	4.07817	4.40968	4.28294	4.00006	3.26457	2.69077	2.20215	1.87278	1.73049	2.24556	0.579092	1.16984	0.223219	0.789736	-0.91401	0.149804	-1.65004	-0.106155	-1.49081	-0.695282	0.658636	0.390203	0.357446	3.05185	6.10084
Q9H1H9	Kinesin-like protein KIF13A	KIF13A	-2.74308	-2.09714	NaN	-1.87148	-1.30891	-1.4444	-1.02154	-0.143103	-2.70206	-1.24702	0.0866318	0.055172	-1.33492	NaN	-2.47978	NaN	-0.547215	-0.89087	NaN	-2.05131	-3.10894	-0.343974	-1.18739	0.100351	-0.167545	-0.781841	-2.72607	NaN	NaN	NaN	NaN	NaN	-3.01027	-1.30801	-0.0592594	0.439329	0.832629	0.41022	NaN	-1.49345	-0.743286	-3.12321	NaN	NaN	-1.02263	-0.825865	0.338783
P25788	Proteasome subunit alpha type-3	PSMA3	2.21827	2.51633	2.38598	2.21201	1.71375	1.82359	1.77175	1.73282	1.19001	1.63886	4.02449	3.61373	3.49362	3.94748	3.54228	3.95994	1.2215	3.47324	2.20308	3.29429	3.36511	3.25232	3.84344	3.83481	3.79227	3.44781	2.564	2.77072	2.43212	2.111	1.75933	3.18214	1.08929	0.716947	4.10068	4.17738	4.18139	4.33909	3.80905	-0.353682	1.21502	3.34044	3.44187	3.37005	2.21146	3.16202	3.25157
Q9UNM6	26S proteasome non-ATPase regulatory subunit 13	PSMD13	0.759805	1.1667	1.15627	0.719019	0.819842	0.35495	0.119564	0.581884	0.590876	-0.978825	-2.16911	-2.27113	NaN	-3.54553	-0.302658	NaN	-1.08979	NaN	0.368071	1.46973	2.43452	2.36828	3.0842	3.10649	2.7217	2.08967	1.03869	1.29575	0.0533247	-0.264975	0.198795	1.48561	1.58933	-0.971354	0.0953751	-0.699934	-1.78636	1.00082	1.17024	1.73764	-0.777006	-2.308	NaN	-1.57247	-0.931581	2.67617	3.6565
Q93077	Histone H2A type 1-C	H2AC6	3.67277	3.84642	3.38577	1.61661	3.15888	3.60035	3.28047	2.02633	2.96248	2.70944	0.644777	0.567938	1.99296	2.58918	1.02638	1.46679	1.69686	2.52386	2.75137	2.84026	3.46078	2.47574	5.1497	4.95807	4.12347	3.05869	1.9659	2.33138	2.09569	2.34376	2.22111	1.34329	1.41419	-0.41649	-1.25681	-0.393875	0.0640459	0.0595293	NaN	-0.565176	NaN	NaN	0.877403	0.549528	-0.00125599	-0.833761	-0.403736
P12277	Creatine kinase B-type	CKB	-3.21079	0.295848	-0.3469	-0.525713	-2.87007	-0.00346375	0.0109921	0.223984	-1.22569	0.150902	0.0227127	-0.225487	0.359734	-0.495531	NaN	-2.88563	-0.934713	NaN	1.83301	2.36333	2.77579	2.9943	-2.49243	-2.81165	NaN	-1.50788	-3.02355	NaN	0.804584	NaN	NaN	1.23117	-0.925203	1.20418	-1.10795	NaN	-0.70926	-0.651643	0.610395	NaN	-1.79718	-1.4323	NaN	-0.715416	-0.708447	1.89429	0.778324
O95163	Elongator complex protein 1	ELP1	0.681565	0.744266	-0.833533	-2.04919	1.153	0.510441	0.388521	-0.526655	1.97381	-0.913275	-0.0128841	-2.1648	-1.7684	-1.13655	NaN	-3.37929	-0.791273	-1.04862	-0.106308	-1.70902	-1.90306	-3.50935	-1.55199	-0.0137863	-1.22007	0.148499	-3.00092	NaN	NaN	-1.68903	-1.68262	NaN	-2.04924	-0.313416	-1.53393	0.0174294	0.821824	0.565972	NaN	NaN	NaN	NaN	NaN	NaN	-1.79057	-1.16707	0.554846
P68400	Casein kinase II subunit alpha	CSNK2A1	-0.76608	-0.485974	-0.574492	-0.261915	-0.355035	-0.482258	-1.0717	-0.807251	-1.9216	NaN	NaN	NaN	-1.99655	-1.9083	NaN	-1.8742	-1.7647	-1.2391	-2.10355	0.356814	1.02859	0.34901	0.751738	0.842478	0.340294	-0.899435	-1.41968	-0.53054	NaN	-3.51238	-1.35612	-1.37671	NaN	-1.35768	-2.52373	-2.52461	-2.72598	-2.80231	-2.13923	-1.88087	-2.2837	-1.72804	-2.58917	NaN	-2.06544	-0.332834	1.46888
Q93050	V-type proton ATPase 116 kDa subunit a 1	ATP6V0A1	-3.85414	-5.09331	-2.13062	NaN	-1.83899	NaN	NaN	NaN	NaN	NaN	NaN	NaN	NaN	NaN	NaN	NaN	NaN	NaN	NaN	-2.43565	-0.320385	-0.293784	0.546028	-0.284815	0.0299492	-1.54838	-2.13312	NaN	NaN	NaN	NaN	NaN	-2.39245	NaN	-2.24395	-3.98223	NaN	NaN	-2.67719	NaN	NaN	NaN	NaN	-4.17276	NaN	-1.39792	2.15491
P16401	Histone H1.5	H1-5	-0.460332	NaN	-2.61704	-4.31125	-6.07139	-1.70745	-0.556147	-3.50443	-6.20473	-3.36975	-1.21454	-1.5328	-2.23254	-2.22909	-2.09816	-4.5992	-2.54226	-5.00266	NaN	-2.89341	-3.96269	-1.02239	6.15849	5.66291	5.19151	3.78104	3.7669	3.47716	2.5566	2.90566	2.70137	2.59471	0.0294952	2.0427	-2.44593	-4.348	-4.1791	-3.32138	-2.49828	-1.33134	1.0623	-2.5321	-2.33592	-4.4213	-2.37856	0.99662	-0.742422
P19784	Casein kinase II subunit alpha'	CSNK2A2	3.03352	2.93784	3.07441	3.50461	3.71679	3.81998	3.79455	3.69267	3.89376	3.61228	3.08092	3.02074	3.94717	4.04096	3.44045	3.83976	3.6406	3.79289	4.65771	5.07735	3.65786	2.13149	0.216497	-0.268574	0.63875	0.749502	1.81184	2.3231	2.39438	2.79654	3.10446	2.75242	3.13763	2.93493	3.28662	3.67994	3.43679	3.03502	3.10165	2.8345	2.60722	2.98922	3.25593	4.53057	4.27855	-1.93512	0.798845
Q08380	Galectin-3-binding protein	LGALS3BP	3.79757	3.2401	3.05015	2.94197	3.15437	2.76063	2.51883	2.08237	1.89862	0.799496	-0.346788	0.435844	-0.454107	0.675976	-2.27466	0.350868	-2.4213	-0.226647	2.93144	3.34897	3.13545	3.10692	-0.548119	0.28747	2.83715	3.61896	4.93246	5.50332	5.25011	5.26137	4.90615	1.85498	1.20144	0.840449	-0.693953	-0.627832	-2.22546	-1.77912	-0.38858	0.148497	0.515232	1.02168	1.39866	3.34061	3.4236	2.58772	1.66059
P23743	Diacylglycerol kinase alpha	DGKA	0.298106	0.100444	-2.23058	0.830765	-1.57256	0.337891	0.420742	-0.905247	0.240646	-2.36375	-2.48996	NaN	0.951735	-2.42321	0.599194	0.909643	-1.2455	0.637698	NaN	-1.49313	-2.29872	-0.997312	1.29126	1.21501	0.928686	1.25661	-0.780069	0.106123	-0.164142	-0.0765553	-0.473364	-0.941433	NaN	-0.748179	-1.42439	-0.673544	-0.539664	0.0348883	-1.45105	-0.981203	NaN	NaN	-0.17433	-1.40911	NaN	-3.15749	1.85434
P61221	ATP-binding cassette sub-family E member 1	ABCE1	-0.522012	-0.275973	1.13606	-4.07952	-1.85264	-1.26465	-3.24719	-0.780186	-1.1659	NaN	-0.505802	2.06661	-0.900402	NaN	-0.685846	NaN	NaN	NaN	-1.40448	-1.04709	0.706499	0.657409	2.75014	2.12847	2.09236	1.68772	0.898722	-0.173103	-1.38137	0.0363979	-0.539154	-1.03393	NaN	-0.810756	-0.539698	NaN	NaN	-3.19439	NaN	NaN	NaN	NaN	NaN	NaN	NaN	0.426159	3.30347
Q96FW1	Ubiquitin thioesterase OTUB1	OTUB1	1.09974	1.21492	1.10117	0.763468	0.809834	0.352804	0.264862	0.27273	0.228525	0.447243	-0.990772	-4.42786	0.496145	0.982302	0.420712	0.652319	0.939068	1.04162	1.69715	1.5985	1.89927	2.39724	2.39874	2.38099	2.31625	1.85556	1.15127	1.33143	0.825885	0.307766	0.258051	1.17651	-0.531712	-3.66474	-0.61982	0.436796	-1.86281	0.444509	-1.29882	-3.10293	-2.09298	-3.79559	-2.12594	-0.885994	-2.30827	1.74562	4.40146
Q92734	Protein TFG	TFG	0.215205	1.36916	0.848422	0.17527	0.850352	-0.120523	1.14312	-0.235657	0.559124	-0.731403	-0.84824	-0.608402	-1.88968	0.168314	0.145723	-1.75348	-1.16542	NaN	0.246487	0.60427	1.46746	1.16615	2.19733	2.24865	1.37513	0.832514	0.529646	-0.289022	-0.343101	-0.30513	-1.28235	0.502958	0.845329	-0.318372	-0.679768	NaN	-0.962663	-0.247638	-0.71455	NaN	NaN	-1.67018	0.981337	-1.91865	0.164279	1.28346	2.94716
P40394	All-trans-retinol dehydrogenase [NAD(+)] ADH7	ADH7	0.198237	-0.463159	-0.651887	-0.0871601	-0.801324	-0.00344658	-0.74712	-1.01576	0.00195122	-1.64266	NaN	-2.90907	-3.40651	-0.636637	-1.10027	-1.37991	-0.259869	-1.44191	-2.45507	-2.59024	-1.21134	-0.83487	4.89483	4.60414	4.44073	4.07978	2.62442	2.49974	1.96526	1.9293	1.72764	-0.591631	-0.824301	0.253282	-2.09022	-0.868958	-1.13853	-3.36933	-0.975954	-0.928322	-0.615574	-1.383	-1.88263	-1.67676	-2.55381	0.38504	1.29106
P46108	Adapter molecule crk	CRK	-0.324222	NaN	NaN	-2.72961	-1.70075	-0.734228	NaN	NaN	NaN	-3.34711	-0.128048	-0.922045	NaN	NaN	NaN	-3.99352	-2.78738	-1.36793	-1.47536	0.0975275	-0.218493	-0.277759	0.389099	0.747156	1.01861	-0.938791	-1.78571	-0.486082	-1.55792	-0.446568	-0.892315	-0.414886	-3.11734	0.41995	NaN	-0.44268	NaN	-0.100541	NaN	NaN	NaN	-1.69602	NaN	-1.45432	2.84933	-1.03551	2.18151
P22087	rRNA 2'-O-methyltransferase fibrillarin	FBL	1.06969	0.383855	0.088521	-0.781176	-0.03864	-0.673887	-0.575075	-0.594007	-1.42164	-3.31748	-1.88365	-1.43748	-1.00208	-1.96959	NaN	-3.65562	-2.00505	-2.96914	0.992167	0.876967	1.09904	0.617763	2.7311	2.10008	1.30123	0.70163	-0.598047	-1.21121	-1.36147	-2.43338	-2.42974	0.608637	1.25427	1.07755	1.14181	1.17287	1.1658	0.971587	0.476686	0.0884686	0.00868225	0.189192	0.704657	0.570589	0.182263	0.895958	1.43319
Q15717	ELAV-like protein 1	ELAVL1	-1.41129	-0.502191	-0.857739	-1.86252	-2.25244	-0.921238	-2.85661	-2.08398	NaN	NaN	NaN	NaN	NaN	NaN	-0.959503	NaN	NaN	NaN	0.804493	1.53759	2.43102	2.2843	2.90397	2.87325	2.60557	2.13713	1.09008	-0.886753	-1.29677	-3.1862	-1.75679	0.493605	NaN	-1.63643	NaN	NaN	NaN	NaN	NaN	NaN	NaN	NaN	NaN	NaN	-3.15135	2.0064	2.13325
O75390	Citrate synthase, mitochondrial	CS	2.08618	2.07054	1.60528	1.00494	0.369258	0.0525742	0.317488	-0.191717	-1.24503	-1.10526	0.310335	0.622362	-1.1886	-1.93037	-1.90551	-1.89831	NaN	-2.06106	3.17597	4.49584	5.22598	5.23928	3.45176	3.22021	2.88765	2.34923	1.70614	1.95032	1.11541	0.864433	-0.173006	1.77155	-0.80554	0.608806	-0.25276	-0.642797	-1.18798	-1.44807	-1.15951	-1.64481	-1.76255	-1.00305	-0.978725	-1.42831	2.48352	5.23989	3.65497
Q6ZVM7	TOM1-like protein 2	TOM1L2	-1.44349	-2.07455	-2.63191	NaN	-2.72461	1.13539	NaN	NaN	-0.691923	-1.82838	0.419508	NaN	NaN	-3.35341	-2.53733	-2.47198	0.0921154	NaN	-2.59996	0.359797	-1.11436	-1.7784	1.33845	0.128897	-0.581524	-1.03712	1.03662	0.870426	-0.415967	-0.161848	-0.442322	1.65939	1.08336	-1.42172	0.462162	0.867823	1.00675	-3.14683	NaN	1.40927	NaN	1.18366	-3.56231	0.256567	0.210101	-0.86916	1.50253
P24539	ATP synthase F(0) complex subunit B1, mitochondrial	ATP5PB	2.52147	2.56363	2.52235	1.7888	2.15538	1.39336	1.22708	1.49605	1.82425	0.608355	-1.95155	-2.72548	1.08982	0.346754	0.161921	0.0689926	-1.97774	0.747294	3.90495	5.04917	6.28841	6.29062	3.49963	2.98999	1.47646	0.92318	0.538275	1.10767	1.58827	1.58256	0.706978	0.8127	-1.10411	0.586383	-1.52931	-0.969999	-0.486756	-0.229356	NaN	NaN	0.595753	-2.44495	0.907084	0.882093	2.40682	5.89132	3.64853
Q9NTI5	Sister chromatid cohesion protein PDS5 homolog B	PDS5B	-4.71633	-3.18936	NaN	NaN	-4.77783	-4.42807	-4.07903	-0.540167	-4.69985	NaN	NaN	NaN	NaN	-0.544655	NaN	-0.893661	NaN	NaN	NaN	-1.37568	0.115108	-0.475238	0.510994	-0.365046	-3.20938	-0.437183	-1.95591	NaN	NaN	-2.34362	NaN	NaN	NaN	-1.10568	NaN	-0.662987	-0.58619	0.0331621	NaN	NaN	NaN	NaN	NaN	NaN	NaN	-2.13989	0.380606
Q9HDC9	Adipocyte plasma membrane-associated protein	APMAP	-1.28257	-1.07141	-1.2762	-1.56187	-1.72228	-3.07913	-3.69556	-3.83034	-4.19552	-3.69049	NaN	NaN	-4.50097	NaN	-4.60102	NaN	NaN	NaN	-1.58813	0.0486269	1.68287	1.83446	2.12277	1.87366	1.32807	0.441055	-0.577965	-0.522423	-1.32944	-1.04622	-1.10565	0.736557	NaN	NaN	NaN	NaN	NaN	NaN	NaN	NaN	NaN	NaN	NaN	-0.414059	NaN	2.09172	3.42187
Q04446	1,4-alpha-glucan-branching enzyme	GBE1	0.958167	1.90204	0.648351	0.149199	-0.312654	-0.51656	-0.310751	-2.31296	-0.996553	0.232782	2.59093	2.85324	-1.10314	-0.553564	-1.24898	-0.809193	-0.503132	0.419555	1.15944	2.14146	2.86827	2.30278	1.31695	1.15752	1.0617	0.419773	1.26381	-4.00358	0.785953	1.49253	-0.681688	0.244953	0.987297	1.0681	1.2674	1.65429	1.37357	1.48791	1.01968	-0.64094	-0.113136	NaN	-1.00237	-1.84485	-0.172807	1.03477	2.31687
P12235	ADP/ATP translocase 1	SLC25A4	-0.108554	-0.0278444	-0.0566893	-0.366468	-0.612296	-1.25381	-1.47094	-0.646723	-1.52864	-0.78116	2.31363	0.895655	-1.65669	-1.42656	-1.49713	-1.20264	-1.52108	-1.6483	1.68118	2.58955	3.52168	3.68974	0.412777	0.404743	-0.389294	-0.275221	-0.0708656	-1.43922	-2.46	NaN	-1.98816	-0.759045	1.92569	1.34815	0.848	1.21097	1.07652	0.988835	NaN	-1.25685	NaN	NaN	-0.899691	-1.32359	0.597554	3.05056	0.0321407
P47756	F-actin-capping protein subunit beta	CAPZB	2.11754	1.0878	1.16667	1.15719	-0.537826	1.98638	0.621117	0.913553	0.764347	-0.718508	1.15599	0.883909	-0.550598	0.571732	0.163721	-0.189526	1.6836	0.367784	1.62337	2.27321	2.89047	2.84093	3.85268	3.87152	3.5859	3.36639	2.19098	2.05668	1.65432	0.430437	0.481234	2.43618	0.119184	-0.0771017	-0.249987	-1.84628	-0.652549	NaN	NaN	-0.256662	0.460052	1.21056	-1.67862	-1.60246	0.591861	3.10358	5.42665
P52306	Rap1 GTPase-GDP dissociation stimulator 1	RAP1GDS1	-1.6026	-3.11441	-2.00142	-1.89762	-1.17546	-0.513245	NaN	NaN	-1.63892	-0.867001	-3.00537	NaN	NaN	-1.40419	-1.642	NaN	NaN	-2.39713	-0.918585	NaN	-0.834303	-1.34017	-1.64376	-0.817759	0.173372	-0.898706	NaN	NaN	NaN	-2.18619	-1.01584	-1.99932	NaN	-1.93007	-2.83658	-1.68132	-0.746209	-3.12448	-1.80597	-1.28922	-1.56341	-0.623957	NaN	-0.695696	-1.14158	-2.76303	1.13664
Q9NZN4	EH domain-containing protein 2	EHD2	-2.63394	0.0137949	0.149524	0.4886	0.267179	0.368273	-1.12864	0.0397167	-0.581013	-0.526011	-0.312899	0.244301	0.335844	-0.142893	-0.47426	0.329851	0.558151	0.240792	0.768328	1.29332	2.08825	2.26751	1.07973	1.69083	1.74216	1.82525	1.33974	1.84717	1.83429	2.04971	2.30018	0.709602	0.775433	0.94464	0.788731	0.630356	1.16228	0.638431	1.01891	0.709717	0.306808	0.656256	-0.372753	-0.746544	0.354379	2.80363	1.43995
P00491	Purine nucleoside phosphorylase	PNP	0.974954	1.11132	0.955695	0.3321	1.4706	1.32529	1.24343	0.981361	1.67574	0.148317	-1.24283	NaN	-0.0670395	-0.473049	-0.0488205	0.588549	0.209194	-0.203322	0.575747	0.736156	1.27677	1.59737	2.61518	3.05788	3.14959	2.9265	2.07018	1.67437	1.53917	0.801352	0.780884	3.24522	-2.90717	-2.17087	-2.17233	-2.09394	NaN	-2.68651	NaN	-1.1523	-0.0411243	-1.95132	-1.4923	2.13659	0.654782	0.452152	-1.92538
O15400	Syntaxin-7	STX7	0.220841	-0.4577	-0.0855303	-2.00537	-2.23847	-1.87197	-2.04965	-0.905823	-1.81544	-0.77503	-1.9091	-0.964407	0.789009	0.585726	0.987181	-0.624727	0.188162	-1.14746	-0.0052433	0.414861	0.929686	1.53578	2.31152	2.79198	2.37772	2.17073	0.177284	-0.0152931	-0.593249	0.593168	-0.00965309	-1.55899	-2.01549	-1.4827	-1.80602	-0.19886	-1.207	-1.44756	-0.280354	-1.77809	-1.78969	-1.28522	-0.807835	-2.4623	-3.12833	1.41261	0.158251
P14314	Glucosidase 2 subunit beta	PRKCSH	1.70322	2.34111	2.04323	1.85667	1.02552	1.07644	0.171606	1.53495	0.775362	0.556774	NaN	0.649136	0.718443	-1.21026	-1.06931	-0.88155	-1.96384	-2.09051	2.87169	3.34045	3.20265	3.03779	3.83242	4.13762	3.74971	3.15131	1.90305	2.20862	1.84761	2.26816	1.47005	1.17525	-1.92961	1.87997	0.0453205	-0.134089	0.475245	1.74825	1.54506	-1.58135	-0.658037	0.82972	1.59977	3.64201	3.7511	3.38969	3.30486
P14866	Heterogeneous nuclear ribonucleoprotein L	HNRNPL	1.45411	1.96869	1.67935	2.09825	1.80898	1.04744	0.35807	0.352907	1.13931	1.1637	-0.228439	-2.17152	-0.243013	0.910931	-0.748037	0.292267	0.327387	-0.425416	3.65742	2.49977	3.0522	3.10242	4.46136	3.72689	3.08134	2.21078	2.03133	1.8699	1.55822	0.962271	1.25692	0.46851	0.00612259	1.08286	-1.31499	0.936457	0.98603	0.57957	-0.947622	-1.32603	-1.34491	NaN	0.941353	1.11951	-0.24915	2.48654	4.53498
P61160	Actin-related protein 2	ACTR2	1.85165	2.24148	1.56678	1.22771	1.48534	1.10568	0.838112	1.23863	0.600903	0.959135	NaN	NaN	0.693756	0.393457	0.556633	-0.301386	-1.26184	0.46918	1.22247	1.85873	2.27682	2.4911	4.02219	3.77058	3.56882	3.14146	2.41296	2.61171	2.22781	2.25453	1.77188	1.9814	-0.45364	-1.13693	-0.647808	-1.80711	-1.63241	-0.136888	NaN	-2.06428	NaN	-3.62924	0.303329	0.452623	-0.514859	2.45304	4.39201
P55795	Heterogeneous nuclear ribonucleoprotein H2	HNRNPH2	-0.372502	0.0727797	0.478896	-1.48635	-1.85129	-1.791	-2.27365	NaN	NaN	NaN	NaN	NaN	NaN	NaN	NaN	NaN	NaN	NaN	0.400484	1.39306	1.67609	1.34231	2.84436	2.59982	2.0146	1.55458	0.0242805	-1.89557	-1.48962	-1.08128	NaN	-0.0556698	NaN	-0.929568	NaN	NaN	NaN	NaN	NaN	NaN	-2.98535	NaN	NaN	NaN	NaN	1.66197	3.15657
P46063	ATP-dependent DNA helicase Q1	RECQL	0.905337	4.85174	4.5752	5.41581	0.972545	1.02696	5.0954	5.26185	0.534277	5.3026	1.78779	0.723701	-0.262756	-0.286272	0.0904293	0.988598	-2.29536	-2.71906	-0.666853	1.25504	0.976984	0.782561	3.48491	2.93892	2.33055	1.96374	0.815113	-0.51483	-1.52468	-0.551851	1.55042	-1.95381	1.55111	-0.644134	1.86305	2.02792	1.2475	-0.664826	-0.577627	0.870367	1.74719	2.00765	2.19473	0.612402	1.27697	1.2578	2.15513
Q9UIQ6	Leucyl-cystinyl aminopeptidase	LNPEP	0.0547857	1.30816	1.03769	-0.656895	0.55173	0.112463	0.748171	0.99934	0.986151	0.830574	1.0516	1.04382	1.19647	-0.237354	0.411024	0.87532	0.795641	1.1164	1.556	0.4059	0.596392	0.216191	1.1202	2.20675	1.71513	1.78737	0.262476	-0.132263	-0.165874	-0.639114	-3.07325	0.223015	0.918701	-0.536826	2.53144	-1.4706	2.14246	-1.24437	-2.7453	1.10208	0.337009	2.13922	0.591043	1.51826	0.670861	0.635082	0.97723
Q14103	Heterogeneous nuclear ribonucleoprotein D0	HNRNPD	3.1825	2.98098	2.86347	3.11226	2.71947	2.56592	2.63644	2.93182	2.73209	2.82681	2.30926	-0.448114	2.85985	2.58205	2.41237	2.37312	2.57873	2.17345	3.24389	3.21442	2.98503	2.60314	3.95951	4.04364	3.6634	3.03491	2.72992	2.62297	2.36354	2.29358	2.29748	0.266449	1.62071	-0.247315	2.04558	2.39853	2.44737	2.19482	2.46854	2.49148	2.3358	2.39212	2.73634	3.9882	3.38973	2.74789	3.68427
P07737	Profilin-1	PFN1	3.98964	4.1	4.07689	3.80828	3.86889	3.8966	3.84401	3.72709	3.71634	3.70974	3.32436	2.51755	3.76461	3.73071	3.58465	3.68293	3.74125	3.65193	4.47569	4.81937	4.97171	5.15555	5.65323	6.20999	6.16681	5.87296	4.88333	4.6507	4.29324	4.20915	4.08669	4.13094	3.30402	3.09358	3.07318	2.9427	2.8808	2.20988	3.05286	2.96579	3.00317	3.20103	3.6348	3.88017	3.95961	5.04406	6.78291
P32119	Peroxiredoxin-2	PRDX2	4.0839	4.09404	4.04375	3.83692	3.81792	3.3292	3.63863	3.37228	3.4918	3.53722	2.73841	2.83846	3.65708	3.63161	3.56065	3.27296	3.81099	3.57404	5.84072	6.54935	7.01008	6.99844	5.27298	5.45526	5.47303	5.29235	4.45131	4.18035	3.85455	3.28054	3.1036	5.37282	2.47068	2.28226	2.17419	0.347729	1.5657	1.20964	2.64285	1.40071	3.72696	2.68773	4.06194	4.00195	5.0388	7.149	4.41296
Q96HE7	ERO1-like protein alpha	ERO1A	-0.938552	-0.8101	-0.90253	-0.510616	-1.78828	-2.85268	-0.683651	-4.41259	-3.70999	NaN	NaN	1.11534	NaN	NaN	NaN	-1.351	NaN	NaN	-0.720598	1.39282	1.74998	1.79165	1.7046	1.77306	0.9678	0.570913	-2.71658	-2.60901	-3.03273	-4.11559	-1.73227	2.73541	-0.224487	-2.02178	-1.82198	-1.00621	-1.36223	-0.662169	-1.01623	-0.41654	0.262547	-0.453102	NaN	NaN	-1.65436	2.56183	2.77098
Q15020	Squamous cell carcinoma antigen recognized by T-cells 3	SART3	1.60496	1.7726	1.31407	1.5546	1.91889	1.49447	2.01001	1.68864	1.09934	1.51262	1.2061	1.02158	1.53	0.962463	0.691593	1.46084	0.385323	0.324876	-0.639509	-0.361501	0.241259	0.508489	1.87408	1.10949	1.02577	1.3163	2.47066	2.15288	1.85496	2.46575	2.07933	1.85534	1.41129	1.86467	0.95574	1.61931	0.956332	1.40402	0.730865	1.06683	0.245525	0.393337	0.851076	1.46724	-2.61316	0.902777	1.67725
P22234	Bifunctional phosphoribosylaminoimidazole carboxylase/phosphoribosylaminoimidazole succinocarboxamide synthetase	PAICS	1.38259	1.37194	1.31995	0.779203	0.77514	0.83625	0.778662	0.79335	-0.441763	0.597042	-0.955038	-1.34769	0.158775	0.140623	-0.204002	-0.10322	-0.125677	-0.0887518	2.25703	3.00887	3.643	3.46224	4.2867	4.24969	3.74868	3.1593	1.78583	2.11476	0.661214	0.435978	0.0166016	1.2633	-1.36984	0.170136	-1.60968	-1.98651	-2.39818	NaN	-1.67303	-1.16389	-1.1771	-0.710276	-1.08949	-1.39707	1.12384	3.74149	3.24213
Q3ZCM7	Tubulin beta-8 chain	TUBB8	NaN	NaN	NaN	NaN	NaN	NaN	NaN	NaN	NaN	NaN	-3.77087	-3.75202	NaN	NaN	NaN	NaN	NaN	NaN	NaN	-0.0139265	NaN	NaN	-2.53217	NaN	NaN	1.10917	-4.70174	NaN	NaN	NaN	NaN	NaN	NaN	-3.04539	NaN	NaN	NaN	NaN	-3.64841	NaN	NaN	NaN	NaN	NaN	-2.85441	-2.48566	NaN
P40925	Malate dehydrogenase, cytoplasmic	MDH1	1.50634	1.98799	2.08325	1.96327	1.43424	1.34581	1.30667	1.60139	1.35828	1.83782	1.99702	0.543232	2.11217	1.62161	2.46353	1.33891	2.30321	2.3167	4.71559	4.92536	5.02487	5.35607	3.16411	3.6894	3.84444	3.83488	2.89331	2.7045	2.08548	1.63448	1.69849	0.986193	0.242968	-0.386762	0.866798	-2.57003	0.774152	0.673844	-1.87169	0.490269	0.701115	-2.25374	2.04101	3.61467	4.52938	5.19946	2.10917
P02743	Serum amyloid P-component	APCS	5.03426	5.15902	5.31411	5.30306	5.46346	5.59977	5.71	5.73065	5.93455	5.89704	4.64147	3.71572	5.68664	5.83627	5.57849	5.76132	5.72145	5.69695	7.03194	6.97667	5.93199	4.54646	2.034	0.530064	0.663979	0.793333	2.05574	3.11527	3.05859	3.51781	3.71544	2.86988	3.44903	2.55175	2.20793	2.2674	1.66177	1.52714	2.30287	2.19231	2.68089	3.11881	4.56215	6.58812	6.85073	1.58187	2.15035
Q9NZT1	Calmodulin-like protein 5	CALML5	-1.73045	-1.71685	-0.674466	NaN	NaN	-1.32606	NaN	-0.702917	-0.133465	0.174961	0.615982	2.03874	0.472942	1.5384	NaN	NaN	-0.522581	1.85108	NaN	-0.11786	0.72131	0.541516	-1.74638	-2.14455	-1.11365	-2.10015	-1.78905	-3.94831	-0.944571	0.368427	NaN	5.21523	1.83655	NaN	-2.17127	-3.17528	-1.27221	NaN	NaN	NaN	1.11248	NaN	NaN	-0.90686	-0.35624	-0.658136	1.22832
Q92599	Septin-8	SEPTIN8	-2.79061	-2.86296	-3.29189	-3.70659	-3.16188	-4.0745	-3.50986	-3.69767	NaN	NaN	-1.82791	-1.36044	NaN	NaN	NaN	NaN	NaN	NaN	-0.991673	0.663819	1.71774	1.57425	0.250011	-0.186874	-0.0596352	-0.250088	NaN	-2.66823	-0.568967	-3.2212	-3.26529	-0.922853	NaN	0.119685	-1.29418	NaN	-1.74379	NaN	-2.02852	-1.59968	-1.54555	-0.441599	-0.96203	NaN	-2.04463	1.0432	0.0541859
Q15833	Syntaxin-binding protein 2	STXBP2	NaN	NaN	NaN	NaN	NaN	0.736992	NaN	NaN	-0.531576	NaN	0.789259	NaN	-3.05625	NaN	NaN	NaN	-1.36338	NaN	0.978975	NaN	-2.68017	-3.10585	0.19961	-0.241062	-1.72281	-1.27915	NaN	NaN	NaN	0.0671101	NaN	-2.15169	NaN	-2.58053	NaN	0.768143	-1.2553	NaN	-0.80559	-0.288139	2.27126	-1.45679	NaN	NaN	-0.605653	-1.24947	1.76116
Q9NUQ8	ATP-binding cassette sub-family F member 3	ABCF3	0.221459	0.107284	0.174092	0.768848	0.978677	0.683371	0.73654	1.11336	1.50853	0.707314	NaN	-1.03991	1.07619	1.14785	1.22956	1.57202	0.10149	2.41983	1.93306	1.90932	2.99759	2.47413	0.944563	0.47438	0.731056	0.423269	-0.3776	0.0239944	-0.567468	-0.473627	-0.709694	NaN	-1.80284	NaN	0.0194416	-0.0664082	-0.177091	-0.850869	-1.56427	-0.648405	-1.0359	0.186035	-0.0399876	4.06037	2.11007	0.534821	1.71688
Q9NVA2	Septin-11	SEPTIN11	2.41724	2.56208	2.82512	2.24225	2.78529	1.90101	1.89277	1.66372	0.978596	1.38725	NaN	-1.00874	0.814831	-0.311337	-0.673878	0.792522	-1.91329	-0.543334	1.78637	1.5932	2.53041	2.59259	-1.67017	-1.74296	-2.08223	-2.11422	-1.96046	-0.674822	-1.81941	0.404476	-1.11774	-1.00618	0.0968914	-1.32734	-0.94396	-0.841619	-1.30234	NaN	NaN	NaN	NaN	NaN	0.0321198	-0.617405	-1.31717	2.45621	-3.53556
Q9BTW9	Tubulin-specific chaperone D	TBCD	-0.831475	-1.09672	-1.0504	-1.4761	-4.00397	-3.2047	-1.56535	-4.06494	NaN	4.30869	-2.17274	-2.48515	-2.2592	-3.93889	-4.40179	-1.58697	NaN	-2.86545	-3.02451	-1.27343	-0.435326	-1.11096	-0.420307	0.0814362	-2.37837	-3.17117	-1.05083	-0.904778	-2.6332	1.63256	-3.10173	0.130754	-3.74104	0.0135813	0.632097	-2.08435	-0.161191	-3.48142	0.728819	1.32143	-0.183914	0.0512199	-0.379656	0.0141125	NaN	0.559608	1.22664
Q9Y263	Phospholipase A-2-activating protein	PLAA	-2.06664	NaN	0.967481	1.9178	NaN	1.98339	1.44461	NaN	-0.889303	NaN	1.31561	-1.00391	NaN	-0.799267	NaN	NaN	0.701342	NaN	-3.1004	-2.80299	0.0663795	-0.392196	-1.16927	-0.522493	-0.402256	0.810371	NaN	-1.77486	-0.161408	-0.443316	-2.66679	1.69188	NaN	1.92542	2.1404	1.16926	1.92446	1.95633	1.00165	-1.52054	1.11651	-0.853235	-0.0302563	1.72032	-1.62406	0.888603	1.40027
P28289	Tropomodulin-1	TMOD1	-2.48653	-2.16922	-2.19069	-1.99866	NaN	-0.934446	-1.08692	NaN	NaN	-1.13941	-0.535625	NaN	-2.63643	-1.59245	1.173	0.329367	NaN	NaN	-0.395247	0.310763	2.10595	2.15137	-1.75526	-3.07511	-2.5	NaN	-4.59932	-3.8636	-4.1183	-2.52258	-0.497082	NaN	-0.953644	NaN	-0.0875893	NaN	NaN	NaN	0.0843525	NaN	-0.511589	0.457035	NaN	NaN	-2.28096	2.37828	-2.84898
P20339	Ras-related protein Rab-5A	RAB5A	0.924638	1.10614	1.21374	0.782223	0.953919	0.857828	1.46344	1.58311	1.69577	1.7595	0.944698	-1.0964	1.88534	1.95496	1.85868	2.04162	1.98076	1.91126	2.22677	2.29856	1.96196	1.67186	1.9804	2.06614	1.92481	1.41138	1.23174	1.11333	1.31001	1.62656	1.46615	1.43594	1.5384	1.46032	1.3394	1.00879	1.24362	0.832204	1.78358	1.63747	1.89946	1.68161	2.13315	3.38096	3.45427	1.51946	2.54902
Q9UQ80	Proliferation-associated protein 2G4	PA2G4	0.920562	0.834865	1.02177	1.00633	0.991923	1.12568	0.381903	0.963923	-0.148968	0.831779	-0.511724	-0.318188	-0.534735	0.707872	1.23078	-0.219524	0.228979	0.00279331	2.69218	3.0107	3.13857	3.3674	3.13047	3.42319	3.26772	3.16249	2.03895	0.924828	1.13659	0.187115	-0.282534	1.33427	-0.192661	-0.764058	-2.1855	0.131287	0.394477	-0.463578	-0.197229	-2.37038	-0.346643	-2.23628	-0.159733	-2.88647	-0.281802	3.42796	0.98373
Q7Z3Z0	Keratin, type I cytoskeletal 25	KRT25	NaN	0.620547	NaN	NaN	NaN	NaN	NaN	NaN	NaN	NaN	NaN	NaN	NaN	NaN	NaN	NaN	NaN	NaN	NaN	-0.248229	-3.23997	NaN	NaN	NaN	NaN	NaN	NaN	NaN	NaN	NaN	NaN	NaN	NaN	NaN	NaN	NaN	NaN	NaN	NaN	NaN	NaN	NaN	NaN	NaN	NaN	NaN	-3.55475
O60841	Eukaryotic translation initiation factor 5B	EIF5B	-1.3075	0.524428	2.02684	1.94215	-0.242526	-0.525566	-0.0410061	2.28406	-0.580814	0.340271	-1.59223	NaN	0.10252	1.04011	-0.829111	-1.21121	1.78579	NaN	-1.55512	-3.06822	-1.21214	-2.23825	-0.314823	-0.175755	0.367325	-1.66076	1.82406	-1.0376	2.40172	-2.51587	-0.0744057	-2.64705	-0.141203	0.274293	-0.249964	-0.181444	0.813231	0.694198	1.91629	0.703514	2.28437	1.13033	1.93349	2.21601	-2.56027	-0.14229	-0.016243
Q9C0D5	Protein TANC1	TANC1	-3.87953	-0.519193	-0.706079	3.14773	-0.333766	-0.673101	-2.38482	-1.60863	0.129009	-0.268684	-0.277493	0.708986	0.447912	0.0694008	-0.639452	-2.015	-0.662933	2.37779	1.19678	-2.14172	-1.0564	-1.32116	-0.396067	-0.347363	-1.14142	-4.29638	1.31817	-3.56806	-1.49017	-0.0111179	-0.378162	-1.45417	1.29278	-1.92863	0.96184	-1.78026	0.102811	0.038125	0.647545	-1.43586	NaN	-2.09818	-1.77695	2.89699	1.42013	-1.99771	1.40725
[truncated: 3,532 more rows]
[truncated: 74 more columns]

## Sheet: Supplementary Table 2
Protein information			Protein Abundance
			Individual A																						Individual B																								Individual C
[truncated: 3,962 more rows]
[truncated: 83 more columns]

## Sheet: Supplementary Table 3
Protein information			Protein Abundance
[truncated: 4,412 more rows]

## Sheet: Supplementary Table 4
Protein information			Protein Abundance
[truncated: 4,348 more rows]

## Sheet: Supplementary Table 5
Protein information			Protein Abundance
[truncated: 4,227 more rows]
[truncated: 14 more columns]

[truncated: 6 more sheets: Supplementary Table 6, Supplementary Table 7, Supplementary Table 8, Supplementary Table 9, Supplementary Table 10, Supplementary Table 11]
